# Supplementary material for: MicroRNA and messenger RNA profiling reveals new biomarkers and mechanisms for RDX induced neurotoxicity
Source: BMC Genomics. 2014 Dec 16;15(Suppl 11):S1. doi: 10.1186/1471-2164-15-S11-S1 (PMC4304176; doi:10.1186/1471-2164-15-S11-S1)
Supplement: Additional file 1 — Target genes related to nervous development. [file 1471-2164-15-S11-S1-S1.xls]

## Sheet: Sheet1
TGFBR1
UNC13C
CREM
KCNJ2
RCAN2
KRAS
IL6
NPAS2
CCND1
NTN1
RB1
EPHB1
ECE2
BCAN
LMX1A
KCNQ5
HLX
YWHAG
GRM8
CNR1
NLGN2
ITGA6
ZEB1
EN2
VLDLR
OTX2
CACNA1A
GRM7
PYGO2
IGDCC3
BTG2
RUNX1
ADCYAP1
DLGAP1
ANK3
SIAH1
TSC1
APBA2
SPTBN4
CDC42
HTR4
P2RX1
EPHA4
BCL11B
PRKG1
SLC5A7
CD47
NGFR
NFE2L2
MECP2
NRP2
DNER
GREM1
GFRA2
VDAC3
FRK
SEMA3A
NR4A2
WNT3A
CSF1
CDKN1A
EBF3
GATA3
EYA1
DCX
ID4
PPARGC1A
MPRIP
NCDN
YWHAH
ATP2B1
KIF1B
BOC
FMR1
SKI
MEIS1
RPGRIP1L
GATA2
PTEN
LIMK1
SOX2
SV2A
CTNNA2
RHOG
CACNA1E
PPP3R1
MSI1
PAX2
DAG1
CDKN1C
ULK2
MXI1
HDAC4
ATF3
YWHAE
ACSL6
BASP1
RDX
BACE1
GNAZ
APC
PDGFB
FOSB
BCL2L1
SLITRK6
GIPC1
NTF3
DPYSL3
PDE4A
IQGAP1
SEMA4C
GABRB2
CYP19A1
BMPR1A
SRC
ARNTL
PLXNA4
ATRX
GNAI1
APAF1
SNAP25
CPLX1
ITGB3
SS18L1
MAPK14
NRTN
GHR
FOXO1
VAV3
MEF2C
RPS6KA5
C5ORF13
SIRT1
HPCAL4
COPS2
QKI
SGK1
SNTA1
MYLK2
DLG2
SATB2
PAK1
CAMK2A
BMI1
RARA
NEFM
BCL2L2
IRS2
CTNS
NOVA1
KALRN
RALB
NKX2-2
ITGA5
HBEGF
TNK2
GRIN3A
MAP3K12
CDH2
CCND2
SLC6A1
DTNA
TBR1
NR3C2
SYT1
SNCA
WNT1
NRP1
ATOH7
ENAH
DPF1
ARHGEF7
DMD
SLITRK3
CDH11
EP300
GPR3
GLRB
KLF9
IGF1
LZTS1
CREB1
IGF1R
CACNB2
GRIK2
SV2C
CTNNB1
EGFR
NDUFS4
MYCN
IL10
SH3GL3
PFN2
IL13
RELN
DLC1
ATP2B2
KITLG
TRIO
PTPRD
SLC17A7
LMX1B
CD44
ATXN10
GABPA
PAX6
FGF11
MAGI2
CHD7
ZIC3
NCAM1
DYRK1A
MAP2K4
GAS7
FOXP2
PRPF19
ERCC6
MAPK1
HCN4
EPHB2
CDK5R1
NAP1L2
PTK2
ROCK2
PDE7B
BRSK1
SIM2
RET
SLITRK1
SOX4
SLC6A8
CASP3
EGR3
OPRM1
PCDHA1
RGS6
MAPK8IP3
NUMBL
STAMBP
INHBA
PRKCD
ACCN2
VDAC1
PHOX2B
NGF
MAPK11
CHRM1
NR3C1
PTPRF
GABRB3
SP1
GLI3
ERBB4
PTPRZ1
PPP2R2C
NELF
