# Supplementary material for: MicroRNA and messenger RNA profiling reveals new biomarkers and mechanisms for RDX induced neurotoxicity
Source: BMC Genomics. 2014 Dec 16;15(Suppl 11):S1. doi: 10.1186/1471-2164-15-S11-S1 (PMC4304176; doi:10.1186/1471-2164-15-S11-S1)
Supplement: Additional file 2 — Canonical pathways enriched in the miRNA target genes. [file 1471-2164-15-S11-S1-S2.xls]

## Sheet: Sheet0
© 2000-2010 Ingenuity Systems, Inc. All rights reserved.
Ingenuity Canonical Pathways	-log(p-value)	Ratio	Molecules
PTEN Signaling	1.08E01	3.17E-01	RAF1, CDC42, MAPK1, YWHAH, BMPR2, KRAS, CCND1, PTEN, PTK2, BMPR1A, NGFR, SOS1, MRAS, PDGFRA, PIK3R2, FASLG, EGFR, RPS6KB1, NRAS, CASP3, GRB2, ITGA2, ITGA5, IKBKE, BCL2L1, MAGI1, GHR, FOXO1, CDKN1A, PIK3CD, INSR, MAGI2
Axonal Guidance Signaling	1.05E01	1.88E-01	RAF1, MAPK1, ITSN1, EPHB2, ARPC5, LIMK2, ADAM11, KRAS, NTN1, LIMK1, ROCK2, PTK2, EPHB1, PAK1, SUFU, PPP3R1, MRAS, SRGAP2, RASA1, GNG12, KALRN, ARHGEF15, PTCH1, ITGA5, GNAZ, RAP1A, PDGFB, SRGAP3, SDCBP, SEMA6D, PRKCD, ARHGEF6, FZD3, PIK3CD, GNAL, WNT1, NRP1, NTF3, CDC42, ARHGEF7, SEMA6A, EPHA4, NGF, SEMA4C, EPHA8, NFAT5, IGF1, GLI3, PLXNA1, NGFR, MKNK1, SOS1, ADAM19, PIK3R2, RASSF5, SEMA3B, ARHGEF…
Thrombin Signaling	8.99E00	2.25E-01	RAF1, CAMK1D, MAPK1, KRAS, GATA2, MAPK11, ROCK2, PTK2, RHOG, CAMK2D, CAMK2A, CREB1, SOS1, CAMK1G, MRAS, GATA6, ARHGEF2, PIK3R2, GNG12, EGFR, ADCY9, SRC, RPS6KB1, ARHGEF4, ARHGEF12, NRAS, GRB2, ARHGEF15, ADCY3, GNAI1, ADCY6, PLCG1, GNAZ, PLCL2, GNG5, PLCB4, MAPK14, PRKCD, ARHGEF6, PPP1R12B, PIK3CD, GATA3, ELK1, ARHGEF9, GNAL, PRKCB
Cardiac Hypertrophy Signaling	7.1E00	1.97E-01	MAP2K4, RAF1, TGFBR1, MAPK1, HAND1, KRAS, IL6, MAPK11, ADRB3, EP300, ROCK2, RHOG, CACNA1E, IGF1, PPP3R1, SOS1, CREB1, IGF1R, MRAS, PIK3R2, GNG12, ADRB2, ADCY9, RPS6KB1, MAP2K7, CALM3, CACNA1D, NRAS, GRB2, ADCY3, GNAI1, ADCY6, PLCG1, GNAZ, PLCL2, GNG5, CACNA1A, PLCB4, MAPK14, IRS1, MEF2D, MEF2C, PIK3CD, ELK1, MAP3K3, GNAL
Chemokine Signaling	6.82E00	2.99E-01	SRC, PPP1CC, RAF1, NRAS, CALM3, MAPK1, CAMK1D, GNAI1, PLCG1, LIMK2, KRAS, MAPK11, LIMK1, PTK2, ROCK2, PLCB4, MAPK14, CAMK2D, CAMK2A, MRAS, CAMK1G, PPP1R12B, PRKCB
Ephrin Receptor Signaling	6.78E00	2E-01	RAF1, CDC42, ITSN1, MAPK1, EPHB2, ARPC5, MAP4K4, KRAS, LIMK2, EPHA4, LIMK1, ROCK2, PTK2, PAK1, EPHB1, EPHA8, SOS1, CREB1, MRAS, RASA1, GNG12, SRC, MAP3K14, NRAS, PAK6, KALRN, GRB2, ARHGEF15, ITGA2, SH2D3C, GNAI1, EFNA3, ITGA5, GNAZ, GNG5, RAP1A, PDGFB, SDCBP, GNAL
G-Protein Coupled Receptor Signaling	6.43E00	1.98E-01	RAF1, HTR4, MAPK1, PDE3A, PDE4A, KRAS, CHRM1, ADRB3, GPR3, CAMK2D, CAMK2A, PDE7B, PDE3B, CREB1, SOS1, MRAS, ADORA2B, PIK3R2, RASA1, ADRB2, ADCY9, SRC, NRAS, GRB2, OPRM1, GRM8, ADCY3, GNAI1, ADCY6, RGS16, BCL3, IKBKE, RAP1A, GRM7, PLCB4, DUSP9, DUSP1, RASGRP1, EDNRA, PDE8B, DUSP4, PIK3CD, PRKCB
PPARα/RXRα Activation	6.32E00	2.05E-01	MAP2K4, RAF1, TGFBR1, MAPK1, MAP4K4, KRAS, ACVR2B, IL6, ABCA1, EP300, SOS1, MRAS, GOT2, STAT5B, ACVR1C, ADCY9, MAP3K14, MAP2K7, NRAS, GRB2, ADCY3, ADCY6, PLCG1, IKBKE, BCL3, PLCL2, ACVR1B, CAND1, PLCB4, MAPK14, GHR, IRS1, INSR, RXRA, ADIPOR2, ACVR2A, PPARGC1A, PRKCB
Reelin Signaling in Neurons	6.06E00	2.86E-01	MAP2K4, SRC, MAP3K9, ARHGEF4, MAP2K7, ARHGEF12, CNR1, ARHGEF15, ITGA2, ITGA6, ITGA5, RELN, MAPK8IP3, CDK5R1, ITGB3, YES1, ARHGEF6, ARHGEF2, PIK3CD, PIK3R2, ARHGEF9, DCX
cAMP-mediated Signaling	5.98E00	2.16E-01	RAF1, CREM, HTR4, CAMK1D, MAPK1, PDE3A, PDE4A, CHRM1, ADRB3, CAMK2D, CAMK2A, PDE7B, PDE3B, PPP3R1, CREB1, CAMK1G, ADORA2B, PKIA, ADRB2, ADCY9, SRC, CALM3, OPRM1, GRM8, ADCY3, GNAI1, ADCY6, AKAP6, RAP1A, GRM7, AKAP2, DUSP9, DUSP1, PDE8B, DUSP4
B Cell Receptor Signaling	5.97E00	2.13E-01	MAP2K4, RAF1, CDC42, MAPK1, POU2F2, KRAS, MAPK11, PTEN, NFAT5, CAMK2D, CAMK2A, PPP3R1, CREB1, SOS1, MRAS, PIK3R2, RPS6KB1, MAP3K9, MAP3K14, MAP2K7, CALM3, NRAS, GRB2, IKBKE, BCL3, MAP3K12, BCL2L1, MAPK14, VAV3, PIK3CD, ELK1, MAP3K3, PRKCB
GM-CSF Signaling	5.54E00	2.84E-01	RAF1, NRAS, MAPK1, GRB2, KRAS, CCND1, BCL2L1, CAMK2A, CAMK2D, PIM1, PPP3R1, SOS1, MRAS, PIK3CD, PIK3R2, RUNX1, STAT5B, ELK1, PRKCB
PI3K/AKT Signaling	5.5E00	2.04E-01	TSC1, RAF1, YWHAH, MAPK1, PPP2R5B, KRAS, CCND1, PTEN, SOS1, MRAS, PPP2R2C, PIK3R2, CTNNB1, RPS6KB1, YWHAG, NRAS, PPP2R5C, YWHAE, GRB2, YWHAB, ITGA2, ITGA5, IKBKE, BCL3, BCL2L1, FOXO1, CDKN1A, PIK3CD
ERK/MAPK Signaling	5.43E00	1.93E-01	RAF1, PPP1CC, MAPK1, YWHAH, PPP2R5B, H3F3B, KRAS, PTK2, PAK1, SOS1, CREB1, MKNK1, MRAS, PPP2R2C, PIK3R2, PPARG, MYCN, SRC, YWHAG, NRAS, PAK6, PPP2R5C, YWHAB, GRB2, ITGA2, PLCG1, ITGA5, RAP1A, DUSP9, DUSP1, PRKCD, DUSP4, RPS6KA5, PIK3CD, ELK1, ELK3, PRKCB
Neuregulin Signaling	5.24E00	2.3E-01	SRC, RAF1, RPS6KB1, NRAS, MAPK1, GRB2, ITGA2, HBEGF, PLCG1, ITGA5, KRAS, CDK5R1, PTEN, PRKCD, ERBB4, SOS1, MRAS, PIK3R2, STAT5B, ELK1, EREG, EGFR, PRKCB
Agrin Interactions at Neuromuscular Junction	5.17E00	2.78E-01	MAP2K4, SRC, NRAS, MAPK1, CDC42, PAK6, ARHGEF7, ITGA2, ITGA6, ITGA5, KRAS, ITGB3, PTK2, PAK1, ERBB4, ARHGEF6, MRAS, GABPA, DAG1, EGFR
IGF-1 Signaling	5.16E00	2.35E-01	RPS6KB1, RAF1, NRAS, YWHAG, YWHAH, MAPK1, YWHAE, YWHAB, GRB2, KRAS, NEDD4, PTK2, FOXO1, IGF1, IRS1, SOS1, MRAS, IGF1R, IRS2, PIK3CD, PIK3R2, ELK1, RASA1
Neurotrophin/TRK Signaling	5.09E00	2.44E-01	MAP2K4, RAF1, MAP2K7, NTF3, NRAS, MAPK1, CDC42, GRB2, PLCG1, KRAS, NGF, NGFR, SPRY2, CREB1, SOS1, MRAS, SORCS1, PIK3CD, PIK3R2
SAPK/JNK Signaling	4.63E00	2.29E-01	MAP2K4, MAP3K9, MAP2K7, NRAS, DUSP8, CDC42, GRB2, MAP4K4, KRAS, MAPK8IP3, GNG5, MAP4K3, MAP3K12, DUSP10, IRS1, SOS1, MRAS, DUSP4, PIK3CD, PIK3R2, ELK1, MAP3K3
LPS-stimulated MAPK Signaling	4.5E00	2.35E-01	MAP2K4, RAF1, MAP3K14, NRAS, MAPK1, CDC42, IKBKE, KRAS, BCL3, MAPK11, PAK1, MAPK14, PRKCD, CREB1, MRAS, PIK3CD, PIK3R2, ELK1, PRKCB
Wnt/β-catenin Signaling	4.43E00	1.93E-01	TGFBR1, CSNK1G1, LRP6, PPP2R5B, ACVR2B, SOX13, CCND1, EP300, SOX2, NLK, RARA, RARB, DKK2, PPP2R2C, CTNNB1, ACVR1C, SOX4, SRC, PPP2R5C, APC, ACVR1B, CDH2, WNT3A, FZD4, SOX6, CDH5, CD44, FZD3, SFRP1, WNT1, ACVR2A, FZD7
Macropinocytosis	4.13E00	2.36E-01	SRC, NRAS, CDC42, PLCG1, ITGA5, KRAS, NGF, PDGFB, ITGB3, ANKFY1, PAK1, CSF1, PRKCD, MRAS, PIK3CD, PIK3R2, PRKCB
PPAR Signaling	4.05E00	2.08E-01	PPARG, MAP3K14, RAF1, NRAS, MAPK1, GRB2, BCL3, MAP4K4, IKBKE, KRAS, PDGFB, EP300, NGFR, SOS1, PDGFRA, MRAS, INSR, NRIP1, RXRA, STAT5B, PPARGC1A
Erythropoietin Signaling	3.95E00	2.21E-01	RPS6KB1, RAF1, SRC, NRAS, MAPK1, GRB2, PLCG1, KRAS, BCL3, PRKCD, SOS1, MRAS, PIK3CD, PIK3R2, STAT5B, ELK1, PRKCB
NF-κB Activation by Viruses	3.88E00	2.2E-01	RAF1, MAP3K14, NRAS, MAPK1, ITGA2, ITGA6, ITGA5, BCL3, IKBKE, KRAS, ITGB3, PRKCD, MRAS, ITGAV, IKBKAP, PIK3CD, PIK3R2, PRKCB
TGF-β Signaling	3.83E00	2.21E-01	MAP2K4, ZFYVE9, RAF1, TGFBR1, NRAS, MAPK1, GRB2, BMPR2, KRAS, SMAD5, ACVR2B, ACVR1B, INHBA, EP300, BMPR1A, SOS1, MRAS, ACVR1C, ACVR2A
Actin Cytoskeleton Signaling	3.78E00	1.55E-01	RAF1, PPP1CC, CDC42, MAPK1, ARHGEF7, ARPC5, MYLK2, KRAS, LIMK2, IQGAP1, SSH1, LIMK1, PTK2, ROCK2, PAK1, SOS1, MRAS, PIK3R2, GNG12, ARHGEF4, NRAS, ARHGEF12, PAK6, GRB2, ITGA2, RDX, PFN2, ITGA5, PDGFB, APC, VAV3, ARHGEF6, PPP1R12B, FGF11, PIK3CD, WASF2, PIP4K2C
Factors Promoting Cardiogenesis in Vertebrates	3.75E00	2.16E-01	TBX5, TGFBR1, LRP6, BMPR2, SMAD5, ACVR2B, APC, ACVR1B, FZD4, MAPK14, BMPR1A, PRKCD, FZD3, MEF2C, CTNNB1, ACVR1C, ACVR2A, FZD7, PRKCB
14-3-3-mediated Signaling	3.73E00	2.02E-01	MAP2K4, TSC1, SRC, RAF1, YWHAG, NRAS, YWHAH, MAPK1, YWHAE, YWHAB, GRB2, PLCG1, KRAS, PLCL2, PLCB4, FOXO1, PRKCD, MRAS, PIK3CD, PIK3R2, ELK1, SNCA, PRKCB
CDK5 Signaling	3.72E00	2.15E-01	ADCY9, PPP1CC, RAF1, NRAS, MAPK1, PPP2R5C, PPP2R5B, ADCY3, ITGA2, ITGA6, ADCY6, KRAS, NGF, CDK5R1, CACNA1A, FOSB, NGFR, MRAS, PPP2R2C, GNAL
Angiopoietin Signaling	3.67E00	2.22E-01	NRAS, PAK6, GRB2, IKBKE, KRAS, BCL3, PTK2, PAK1, FOXO1, SOS1, MRAS, PIK3CD, IKBKAP, PIK3R2, STAT5B, RASA1
IL-3 Signaling	3.61E00	2.33E-01	STAT6, RAF1, NRAS, MAPK1, GRB2, KRAS, PAK1, FOXO1, PPP3R1, PRKCD, SOS1, MRAS, PIK3CD, PIK3R2, STAT5B, ELK1, PRKCB
CCR3 Signaling in Eosinophils	3.61E00	1.9E-01	PPP1CC, RAF1, NRAS, CALM3, MAPK1, PAK6, GNAI1, LIMK2, KRAS, GNG5, MAPK11, LIMK1, ROCK2, PLCB4, PAK1, MAPK14, PRKCD, MRAS, PPP1R12B, PIK3CD, PIK3R2, GNG12, PRKCB
IL-6 Signaling	3.58E00	2.08E-01	MAP2K4, RAF1, MAP3K14, MAP2K7, NRAS, MAPK1, GRB2, BCL3, IKBKE, KRAS, MAP4K4, IL6, MAPK11, COL1A1, MAPK14, CYP19A1, NGFR, SOS1, MRAS, ELK1
PDGF Signaling	3.53E00	2.15E-01	MAP2K4, RAF1, SRC, NRAS, MAPK1, GRB2, PLCG1, KRAS, PDGFB, SOS1, MRAS, PDGFRA, PIK3CD, PIK3R2, ELK1, RASA1, PRKCB
Renin-Angiotensin Signaling	3.49E00	1.83E-01	ADCY9, MAP2K4, RAF1, NRAS, MAPK1, PAK6, GRB2, ADCY3, ADCY6, PLCG1, KRAS, MAPK11, PTK2, PAK1, MAPK14, PRKCD, SOS1, MRAS, PIK3CD, PIK3R2, ELK1, PRKCB
Thrombopoietin Signaling	3.38E00	2.3E-01	RAF1, NRAS, MAPK1, GRB2, PLCG1, KRAS, PRKCD, SOS1, MRAS, PIK3CD, IRS2, PIK3R2, STAT5B, PRKCB
Oncostatin M Signaling	3.32E00	2.89E-01	RAF1, NRAS, MAPK1, GRB2, SOS1, MRAS, MMP13, OSMR, KRAS, STAT5B, ELK1
Integrin Signaling	3.28E00	1.63E-01	MAP2K4, RAF1, PPP1CC, CDC42, MAPK1, ARHGEF7, ARPC5, MYLK2, KRAS, PTEN, PTK2, PAK1, RHOG, SOS1, MRAS, ITGAV, PIK3R2, SRC, NRAS, PAK6, GRB2, RALB, ITGA2, ITGA6, PLCG1, ITGA5, TNK2, RAP1A, ITGB3, ARF1, PPP1R12B, PIK3CD, RAP2A
Glucocorticoid Receptor Signaling	3.21E00	1.44E-01	MAP2K4, RAF1, TGFBR1, MAPK1, YWHAH, POU2F2, SMARCD2, KRAS, IL6, MAPK11, NR3C1, EP300, TSC22D3, NFAT5, PPP3R1, SOS1, CREB1, MRAS, PIK3R2, CDKN1C, STAT5B, ADRB2, MAP3K14, MAP2K7, NRAS, GRB2, IL10, BCL3, IKBKE, IL13, MED14, BCL2L1, MAPK14, TAF5, DUSP1, CDKN1A, NR3C2, PIK3CD, NRIP1, ELK1
T Cell Receptor Signaling	3.07E00	1.82E-01	MAP2K4, RAF1, CALM3, NRAS, MAPK1, GRB2, PLCG1, IKBKE, KRAS, CD28, NFAT5, VAV3, PPP3R1, RASGRP1, SOS1, MRAS, PIK3CD, PIK3R2, ELK1, RASA1
Role of NFAT in Regulation of the Immune Response	3.04E00	1.54E-01	RAF1, MAPK1, CSNK1G1, RCAN2, KRAS, CD28, NFAT5, PPP3R1, SOS1, MRAS, XPO1, PIK3R2, FCGR3A, GNG12, CALM3, NRAS, GRB2, GNAI1, PLCG1, IKBKE, BCL3, GNAZ, GNG5, PLCB4, MEF2D, MEF2C, IKBKAP, PIK3CD, GNAL
EGF Signaling	3E00	2.31E-01	MAP2K4, RAF1, MAP2K7, MAPK1, GRB2, SOS1, PLCG1, PIK3CD, PIK3R2, ELK1, RASA1, EGFR
p53 Signaling	2.9E00	2.02E-01	TP53INP1, APAF1, CCND1, PTEN, EP300, CCNG1, BCL2L1, RB1, CCND2, MAPK14, STAG1, CCNK, CDKN1A, PIK3CD, PIK3R2, BRCA1, CTNNB1, SIRT1
Endothelin-1 Signaling	2.84E00	1.51E-01	RAF1, MAPK1, KRAS, MAPK11, EDN1, SOS1, MRAS, PIK3R2, ADCY9, SRC, NRAS, PLD3, CASP3, GRB2, ADCY3, GNAI1, ADCY6, PLCG1, GNAZ, PLCL2, PLCB4, MAPK14, RNF111, PRKCD, EDNRA, PIK3CD, GNAL, PRKCB
IL-15 Signaling	2.82E00	2.09E-01	STAT6, RAF1, NRAS, MAPK1, PLCG1, KRAS, MAPK11, PTK2, BCL2L1, MAPK14, MRAS, PIK3CD, PIK3R2, STAT5B
JAK/Stat Signaling	2.82E00	2.19E-01	STAT6, RAF1, NRAS, MAPK1, GRB2, SOCS6, KRAS, SOCS4, CDKN1A, SOS1, MRAS, PIK3CD, PIK3R2, STAT5B
VEGF Signaling	2.72E00	1.75E-01	RAF1, NRAS, MAPK1, YWHAE, GRB2, PLCG1, KRAS, ARNT, ROCK2, PTK2, BCL2L1, FOXO1, SOS1, MRAS, PIK3CD, PIK3R2, PRKCB
IL-8 Signaling	2.68E00	1.51E-01	MAP2K4, RAF1, MAPK1, LIMK2, MAP4K4, KRAS, CCND1, LIMK1, ROCK2, PTK2, RHOG, MRAS, PIK3R2, GNG12, EGFR, RPS6KB1, SRC, PLD3, NRAS, GNAI1, HBEGF, IKBKE, GNG5, BCL2L1, CCND2, PRKCD, PIK3CD, PRKCB
CXCR4 Signaling	2.66E00	1.55E-01	MAP2K4, RAF1, MAPK1, KRAS, ROCK2, PTK2, PAK1, RHOG, MRAS, PIK3R2, GNG12, ADCY9, SRC, NRAS, PAK6, ADCY3, GNAI1, ADCY6, GNAZ, GNG5, PLCB4, PRKCD, PIK3CD, ELK1, GNAL, PRKCB
Semaphorin Signaling in Neurons	2.59E00	2.31E-01	ROCK2, PTK2, SEMA3A, PAK1, ARHGEF12, RHOG, PAK6, MAPK1, PLXNA1, LIMK2, LIMK1, NRP1
Inositol Phosphate Metabolism	2.57E00	1.33E-01	MAP2K4, MAP3K9, CDK18, MAPK1, SGK1, MTMR14, CDK6, PLCG1, LIMK2, PLCL2, INPP5A, PTEN, LIMK1, PLCB4, PAK1, PIM1, PRKCD, INPP5J, PIK3CD, PIK3R2, ACVR2A, PIP4K2C, DYRK1A
IL-4 Signaling	2.54E00	1.94E-01	STAT6, RPS6KB1, IRF4, NRAS, GRB2, KRAS, NR3C1, NFAT5, IRS1, SOS1, MRAS, PIK3CD, NR3C2, PIK3R2
fMLP Signaling in Neutrophils	2.54E00	1.57E-01	RAF1, NRAS, CALM3, MAPK1, CDC42, ARPC5, GNAI1, BCL3, KRAS, GNG5, PLCB4, NFAT5, PRKCD, PPP3R1, MRAS, PIK3CD, PIK3R2, ELK1, GNG12, PRKCB
B Cell Activating Factor Signaling	2.44E00	2.22E-01	MAP2K4, MAP3K14, MAP2K7, NFAT5, MAPK14, IKBKE, IKBKAP, BCL3, ELK1, MAPK11
Apoptosis Signaling	2.43E00	1.81E-01	MAP2K4, RAF1, MAP3K14, MAP2K7, NRAS, MAPK1, CASP3, APAF1, PLCG1, BCL3, IKBKE, KRAS, MAP4K4, XIAP, BCL2L1, MRAS, FASLG
Induction of Apoptosis by HIV1	2.42E00	1.97E-01	MAP2K4, MAP3K14, MAP2K7, CASP3, APAF1, IKBKE, BCL3, SLC25A5, XIAP, BCL2L1, NGFR, IKBKAP, FASLG
BMP signaling pathway	2.41E00	1.88E-01	MAP2K4, RAF1, NRAS, MAPK1, GRB2, BMPR2, KRAS, SMAD5, MAPK11, XIAP, MAPK14, BMPR1A, SOS1, CREB1, MRAS
Insulin Receptor Signaling	2.41E00	1.59E-01	TSC1, RAF1, PPP1CC, RPS6KB1, NRAS, MAPK1, SGK1, GRB2, KRAS, ACLY, PTPRF, PTEN, FOXO1, PDE3B, IRS1, SOS1, MRAS, ACCN2, IRS2, PIK3CD, PIK3R2, INSR
Fc Epsilon RI Signaling	2.4E00	1.71E-01	MAP2K4, RAF1, MAP2K7, NRAS, MAPK1, GRB2, PLCG1, KRAS, IL13, MAPK11, MAPK14, PRKCD, VAV3, SOS1, MRAS, PIK3CD, PIK3R2, PRKCB
Leukocyte Extravasation Signaling	2.38E00	1.49E-01	MAP2K4, CDC42, MMP16, MLLT4, MMP13, MAPK11, ROCK2, PTK2, CTNNA2, MMP11, PIK3R2, RASSF5, CTNNB1, SRC, ARHGAP6, GNAI1, RDX, PLCG1, DLC1, RAP1A, MAPK14, CLDN12, CDH5, PRKCD, VAV3, CD44, PIK3CD, PRKCB, CTNND1
Lymphotoxin β Receptor Signaling	2.37E00	2.03E-01	NFKBID, BCL2L1, MAP3K14, CASP3, MAPK1, TRAF4, APAF1, IKBKE, IKBKAP, PIK3CD, PIK3R2, EP300
CNTF Signaling	2.32E00	2E-01	RPS6KB1, RAF1, NRAS, MAPK1, GRB2, SOS1, MRAS, KRAS, RPS6KA5, PIK3CD, PIK3R2
Neuropathic Pain Signaling In Dorsal Horn Neurons	2.3E00	1.73E-01	SRC, MAPK1, CAMK1D, GRM8, PLCG1, PLCL2, GRIN3A, GRM7, PLCB4, CAMK2A, CAMK2D, PRKCD, CREB1, CAMK1G, PIK3CD, PIK3R2, ELK1, PRKCB
Huntington's Disease Signaling	2.24E00	1.37E-01	MAP2K4, SGK1, PACSIN1, NGF, CDK5R1, EP300, IGF1, SP1, CREB1, SOS1, IGF1R, PIK3R2, RASA1, GNG12, EGFR, MAP2K7, HDAC4, CASP3, GRB2, SH3GL3, APAF1, GNG5, SNAP25, ZDHHC17, BCL2L1, PLCB4, PRKCD, STX16, PIK3CD, GOSR2, SNCA, PRKCB
Synaptic Long Term Potentiation	2.23E00	1.65E-01	PPP1CC, RAF1, CALM3, NRAS, MAPK1, GRM8, KRAS, RAP1A, GRIN3A, EP300, GRM7, PLCB4, CAMK2D, CAMK2A, PRKCD, PPP3R1, CREB1, MRAS, PRKCB
CD27 Signaling in Lymphocytes	2.2E00	2.04E-01	MAP2K4, BCL2L1, MAP3K14, MAP2K7, CASP3, APAF1, IKBKE, IKBKAP, BCL3, MAP3K3
Synaptic Long Term Depression	2.2E00	1.4E-01	ADCY9, RAF1, NRAS, MAPK1, PPP2R5C, GRM8, PPP2R5B, ADCY3, ADCY6, GNAI1, KRAS, GNAZ, PRKG1, GRM7, PLCB4, IGF1, RNF111, PRKCD, MRAS, IGF1R, PPP2R2C, GNAL, PRKCB
NF-κB Signaling	2.2E00	1.56E-01	MAP3K14, MAP2K7, NRAS, UBE2N, BMPR2, TBK1, BCL3, MAP4K4, KRAS, NGF, EP300, GHR, BMPR1A, NGFR, UBE2V1, PDGFRA, MRAS, PIK3CD, PIK3R2, INSR, MAP3K3, EGFR, PRKCB
Cardiac β-adrenergic Signaling	2.18E00	1.47E-01	ADCY9, PPP1CC, CACNA1D, PPP2R5C, PDE3A, PPP2R5B, ADCY3, ADCY6, PDE4A, AKAP6, GNG5, CACNA1A, AKAP2, CACNA1E, PDE7B, PDE3B, PPP2R2C, PDE8B, PKIA, GNG12
Virus Entry via Endocytic Pathways	2.16E00	1.67E-01	SRC, NRAS, CDC42, ITSN1, ITGA2, ITGA6, PLCG1, ITGA5, KRAS, ITGB3, PRKCD, MRAS, TFRC, PIK3CD, PIK3R2, PRKCB
Melatonin Signaling	2.12E00	1.79E-01	MAP2K4, RAF1, MAP2K7, CALM3, MAPK1, GNAI1, PLCG1, RORC, PLCL2, PLCB4, CAMK2A, CAMK2D, PRKCD, PRKCB
Death Receptor Signaling	2.05E00	1.85E-01	MAP2K4, TNFRSF21, MAP3K14, MAP2K7, CASP3, APAF1, IKBKE, MAP4K4, BCL3, TBK1, XIAP, FASLG
IL-2 Signaling	1.98E00	1.9E-01	RAF1, NRAS, MAPK1, GRB2, SOS1, MRAS, KRAS, PIK3CD, PIK3R2, STAT5B, ELK1
Relaxin Signaling	1.94E00	1.38E-01	ADCY9, MAPK1, PDE3A, ADCY3, PDE4A, GNAI1, ADCY6, BCL3, GNAZ, RAP1A, GNG5, PDE7B, PDE3B, CREB1, PDE8B, PIK3CD, PIK3R2, ELK1, GNG12, GNAL
RAR Activation	1.92E00	1.4E-01	MAP2K4, RDH10, SMARCD2, SMAD5, MAPK11, EP300, PTEN, RARA, RARB, NR2F6, PIK3R2, STAT5B, RDH13, ADCY9, SRC, ADCY3, ADCY6, MAPK14, DUSP1, PRKCD, PIK3CD, NRIP1, RXRA, PPARGC1A, PRKCB
O-Glycan Biosynthesis	1.85E00	1.63E-01	GALNT7, GALNT5, GALNT3, GALNT2, GALNT1, GALNTL2, C1GALT1
FcγRIIB Signaling in B Lymphocytes	1.74E00	1.51E-01	MAP2K4, NRAS, GRB2, SOS1, MRAS, KRAS, PIK3CD, PIK3R2
Amyotrophic Lateral Sclerosis Signaling	1.68E00	1.36E-01	CACNA1D, CASP3, APAF1, CACNA1A, XIAP, GRIN3A, BCL2L1, PAK1, CACNA1E, IGF1, NEFM, SLC1A2, PIK3CD, PIK3R2, GRIK2
Aryl Hydrocarbon Receptor Signaling	1.66E00	1.35E-01	SRC, MAPK1, APAF1, CDK6, IL6, CCND1, CYP1B1, ARNT, EP300, RB1, NCOA7, CCND2, SP1, RARA, RARB, CDKN1A, ALDH18A1, NRIP1, RXRA, NFE2L2, FASLG
α-Adrenergic Signaling	1.64E00	1.42E-01	ADCY9, RAF1, CALM3, NRAS, MAPK1, ADCY3, GNAI1, ADCY6, PLCG1, KRAS, GNG5, PRKCD, MRAS, GNG12, PRKCB
IL-10 Signaling	1.55E00	1.55E-01	MAP2K4, MAP3K14, MAPK14, SP1, IL10, IKBKE, MAP4K4, BCL3, IL6, ELK1, MAPK11
Cell Cycle: G2/M DNA Damage Checkpoint Regulation	1.54E00	1.86E-01	CDC25B, MYT1, YWHAE, YWHAB, WEE1, CDKN1A, BRCA1, EP300
p38 MAPK Signaling	1.52E00	1.58E-01	MAP2K4, TGFBR1, TAB2, H3F3B, MAPK11, MAPK14, DUSP1, MEF2D, DUSP10, MKNK1, CREB1, RPS6KA5, MEF2C, ELK1, FASLG
Estrogen Receptor Signaling	1.5E00	1.4E-01	RAF1, SRC, NRAS, MAPK1, GRB2, H3F3B, RBM9, KRAS, NR3C1, MED14, EP300, TAF5, SOS1, CTBP2, MRAS, NRIP1, PPARGC1A
IL-17 Signaling	1.49E00	1.64E-01	MAP2K4, MAP3K14, NRAS, MAPK14, MAPK1, MRAS, KRAS, PIK3CD, PIK3R2, IL6, ELK1, MAPK11
Fcγ Receptor-mediated Phagocytosis in Macrophages and Monocytes	1.48E00	1.44E-01	RPS6KB1, SRC, PLD3, MAPK1, CDC42, ARPC5, PLCG1, PTEN, PAK1, YES1, PRKCD, VAV3, PIK3R2, FCGR3A, PRKCB
CD40 Signaling	1.45E00	1.57E-01	MAP2K4, MAP3K14, MAP2K7, MAPK14, MAPK1, IKBKE, IKBKAP, BCL3, PIK3CD, PIK3R2, MAPK11
CCR5 Signaling in Macrophages	1.37E00	1.26E-01	MAP2K4, CALM3, MAPK14, PRKCD, GNAI1, PLCG1, GNG5, MAPK11, GNG12, FASLG, PRKCB
Natural Killer Cell Signaling	1.36E00	1.39E-01	RAF1, NRAS, MAPK1, PAK6, GRB2, PLCG1, KRAS, PAK1, PRKCD, VAV3, SOS1, MRAS, PIK3CD, PIK3R2, FCGR3A, PRKCB
Acute Phase Response Signaling	1.33E00	1.29E-01	MAP2K4, RAF1, MAP3K14, MAP2K7, FTL, NRAS, MAPK1, GRB2, SOCS6, SOCS4, BCL3, IKBKE, KRAS, IL6, MAPK11, NR3C1, MAPK14, NGFR, SOS1, MRAS, PIK3CD, PIK3R2, ELK1
Hepatic Fibrosis / Hepatic Stellate Cell Activation	1.26E00	1.33E-01	TGFBR1, IL10, MMP13, IL6, PDGFB, COL1A2, COL1A1, EDN1, IGF1, CSF1, NGFR, IGF1R, PDGFRA, EDNRA, CCR7, FASLG, EGFR, COL3A1
Parkinson's Signaling	1.22E00	2.35E-01	MAPK14, CASP3, MAPK11, SNCA
Xenobiotic Metabolism Signaling	1.21E00	1.22E-01	MAP2K4, RAF1, FTL, MAPK1, CAMK1D, PPP2R5B, KRAS, IL6, MAPK11, EP300, ARNT, CAMK2D, CAMK2A, MRAS, CAMK1G, PPP2R2C, PIK3R2, NFE2L2, MAP2K7, NRAS, PPP2R5C, CYP1B1, MAPK14, PRKCD, ALDH18A1, PIK3CD, NRIP1, RXRA, MAP3K3, PRKCB, PPARGC1A
IL-9 Signaling	1.16E00	1.62E-01	IRS1, IRS2, BCL3, PIK3CD, PIK3R2, STAT5B
HIF1α Signaling	1.14E00	1.36E-01	NRAS, MAPK1, MMP16, MMP13, KRAS, MAPK11, ARNT, EP300, MAPK14, EDN1, MRAS, PIK3CD, MMP11, PIK3R2
4-1BB Signaling in T Lymphocytes	1.1E00	1.62E-01	MAP2K4, MAP3K14, MAPK1, IKBKE, IKBKAP, BCL3
FGF Signaling	1.08E00	1.36E-01	RAF1, MAPK14, MAPK1, GRB2, CREB1, SOS1, PLCG1, FGF11, RPS6KA5, PIK3CD, PIK3R2, MAPK11
Nicotinate and Nicotinamide Metabolism	1.07E00	1.01E-01	MAP2K4, CDK18, MAP3K9, MAPK1, SGK1, CDK6, LIMK2, LIMK1, PAK1, PIM1, PRKCD, ACVR2A, DYRK1A
N-Glycan Biosynthesis	1.04E00	9.2E-02	FUT8, MGAT4A, RPN2, MAN1A1, DDOST, MAN2A1, B4GALT3, B4GALT5
IL-22 Signaling	1.02E00	1.85E-01	MAP2K4, MAPK14, MAPK1, STAT5B, MAPK11
Ceramide Signaling	1E00	1.31E-01	MAP2K4, RAF1, NRAS, PPP2R5C, NGFR, PPP2R5B, MRAS, PPP2R2C, KRAS, PIK3CD, PIK3R2
Mechanisms of Viral Exit from Host Cells	9.98E-01	1.54E-01	SH3GL3, PRKCD, SH3GLB1, XPO1, NEDD4, PRKCB
NRF2-mediated Oxidative Stress Response	9.93E-01	1.19E-01	MAP2K4, RAF1, MAP2K7, FTL, NRAS, MAPK1, DNAJC13, KRAS, DNAJB9, BACH1, EP300, MAFG, AKR1A1, MAPK14, PRKCD, MRAS, DNAJC1, DNAJC5B, PIK3CD, PIK3R2, NFE2L2, PRKCB
Calcium Signaling	9.93E-01	1.07E-01	HDAC4, CALM3, TRPC1, MAPK1, CAMK1D, ATP2B1, RCAN2, RAP1A, GRIN3A, ATP2B2, EP300, NFAT5, CAMK2A, CAMK2D, ATP2B3, PPP3R1, MEF2D, CREB1, CAMK1G, MEF2C, ASPH, RAP2A
Hypoxia Signaling in the Cardiovascular System	9.86E-01	1.41E-01	EDN1, UBE2G1, UBE2N, CREB1, UBE2V1, HIF1AN, BCL3, PTEN, ARNT, EP300
Dendritic Cell Maturation	9.67E-01	1.15E-01	MAP2K4, MAP3K14, MAPK1, IL10, COL2A1, BCL3, IKBKE, IL6, MAPK11, COL1A2, COL1A1, MAPK14, NGFR, CREB1, PIK3CD, PIK3R2, CCR7, FCGR3A, COL3A1
Docosahexaenoic Acid (DHA) Signaling	9.51E-01	1.33E-01	BCL2L1, CASP3, FOXO1, APAF1, PIK3CD, PIK3R2
VDR/RXR Activation	9.41E-01	1.38E-01	SP1, FOXO1, PRKCD, MXD1, HOXA10, CDKN1A, SEMA3B, RXRA, KLF4, EP300, PRKCB
Sonic Hedgehog Signaling	8.6E-01	1.61E-01	DYRK1B, GLI3, SUFU, PTCH1, DYRK1A
IL-12 Signaling and Production in Macrophages	8.51E-01	1.06E-01	MAP2K4, PPARG, STAT6, MAPK1, IL10, IKBKE, MAPK11, EP300, MAPK14, PRKCD, PIK3CD, PIK3R2, RXRA, PRKCB
Nitric Oxide Signaling in the Cardiovascular System	8.33E-01	1.09E-01	CALM3, CACNA1E, CACNA1D, PDE3B, PRKCD, PIK3CD, PIK3R2, CHRM1, PRKG1, CACNA1A
Glutamate Receptor Signaling	8.21E-01	1.19E-01	GRM7, CALM3, HOMER2, SLC17A7, GRM8, SLC1A2, GRIK2, GNG5
Citrate Cycle	8.14E-01	8.47E-02	DLST, IDH2, SDHC, ACLY, CLYBL
Caveolar-mediated Endocytosis	8.06E-01	1.22E-01	SRC, ARCN1, ITSN1, ITGA2, ITGAV, ITGA6, ITGA5, INSR, EGFR, ITGB3
Cell Cycle: G1/S Checkpoint Regulation	7.89E-01	1.36E-01	RB1, CCND2, HDAC4, CDKN1A, E2F5, CDK6, CCND1, CDC25A
Cellular Effects of Sildenafil (Viagra)	7.87E-01	1.06E-01	ADCY9, PPP1CC, CALM3, CACNA1D, PDE3A, ADCY3, ADCY6, PLCG1, PLCL2, PRKG1, CACNA1A, PLCB4, CACNA1E, PDE3B, PPP1R12B
CD28 Signaling in T Helper Cells	7.84E-01	1.13E-01	MAP2K4, CALM3, CDC42, GRB2, ARPC5, PLCG1, IKBKE, BCL3, CD28, PAK1, NFAT5, PPP3R1, PIK3CD, PIK3R2
TR/RXR Activation	7.78E-01	1.17E-01	KLF9, PDE3B, RCAN2, STRBP, SYT2, BCL3, PIK3CD, PIK3R2, RXRA, PPARGC1A, EP300
Toll-like Receptor Signaling	7.68E-01	1.3E-01	MAP2K4, MAP3K14, MAPK14, TAB2, MAP4K4, ELK1, MAPK11
Role of PKR in Interferon Induction and Antiviral Response	7.13E-01	1.28E-01	MAPK14, CASP3, TAB2, APAF1, IKBKE, BCL3
Protein Ubiquitination Pathway	7.04E-01	1.04E-01	USP24, USP15, USP35, UBE2N, USP38, USP20, FBXW7, PSMA1, USP6, NEDD4, XIAP, USP48, UBE4A, USP31, USP32, USP42, UBE2G1, UBE2V1, USP46, BRCA1, USP25
Aminosugars Metabolism	6.75E-01	6.73E-02	HK2, PDE7B, PDE3B, PDE3A, PDE4A, PDE8B, GFPT2
Circadian Rhythm Signaling	5.58E-01	1.25E-01	ARNTL, CRY2, CREB1, ADCYAP1
Hepatic Cholestasis	5.54E-01	9.04E-02	MAP2K4, ADCY9, MAP3K14, ADCY3, ADCY6, IKBKE, BCL3, IL6, RARA, PRKCD, NGFR, NR5A2, INSR, RXRA, PRKCB
Calcium-induced T Lymphocyte Apoptosis	5.44E-01	1.13E-01	CALM3, PRKCD, PPP3R1, MEF2D, PLCG1, EP300, PRKCB
Regulation of Actin-based Motility by Rho	5.33E-01	1.06E-01	PPP1CC, PAK1, RHOG, CDC42, PAK6, ARPC5, PPP1R12B, PFN2, PIP4K2C, LIMK1
Riboflavin Metabolism	5.26E-01	6.12E-02	PPAPDC2, PPIP5K1, SGPP1
TREM1 Signaling	5.21E-01	1.01E-01	MAPK1, GRB2, IL10, PLCG1, ITGA5, IL6, STAT5B
Clathrin-mediated Endocytosis	5.19E-01	1.02E-01	SRC, CDC42, EPHB2, GRB2, SH3GL3, ARPC5, SH3GLB1, ITGA5, PDGFB, ITGB3, IGF1, PPP3R1, TFRC, FGF11, PIK3CD, PIK3R2, AAK1
Airway Inflammation in Asthma	4.8E-01	1.67E-01	IL13
Role of BRCA1 in DNA Damage Response	4.64E-01	1.15E-01	RB1, CDKN1A, E2F5, SMARCD2, BRCA1, BACH1
Glycerophospholipid Metabolism	4.29E-01	6.74E-02	GPAM, PLCB4, DGKH, PCYT1B, PLD3, CDS1, GPD1L, RNF111, CHKA, PLCG1, MGLL, PLCL2
Glycosphingolipid Biosynthesis - Neolactoseries	3.91E-01	4.55E-02	GCNT4 (includes EG:51301), ST3GAL6, B3GNT1
FXR/RXR Activation	3.7E-01	9E-02	MAP2K4, PPARG, FOXO1, CYP19A1, RARA, NR5A2, RXRA, VLDLR, PPARGC1A
CTLA4 Signaling in Cytotoxic T Lymphocytes	3.7E-01	1.01E-01	AP1S1, CD28, PPP2R5C, GRB2, PPP2R5B, PLCG1, PPP2R2C, PIK3CD, PIK3R2
Cardiomyocyte Differentiation via BMP Receptors	3.69E-01	1.11E-01	BMPR1A, BMPR2
Inositol Metabolism	3.69E-01	7.69E-02	PDIA5, ERO1L
Activation of IRF by Cytosolic Pattern Recognition Receptors	3.67E-01	9.59E-02	MAP2K4, IL10, IKBKE, IKBKAP, BCL3, TBK1, IL6
GABA Receptor Signaling	3.44E-01	9.09E-02	GABRB3, GABRA6, SLC6A1, GABBR1, GABRB2
IL-15 Production	3.38E-01	1E-01	PTK2, IL6, FRK
Aminophosphonate Metabolism	3.36E-01	3.92E-02	PCYT1B, CDS1
LXR/RXR Activation	3.21E-01	8.24E-02	NR1H2, ABCG4, NGFR, IL6, HMGCR, RXRA, ABCA1
PXR/RXR Activation	3.21E-01	8.14E-02	FOXO1, INSR, IL6, RXRA, NR3C1, ABCB9, PPARGC1A
Galactose Metabolism	3.09E-01	4.46E-02	AKR1A1, HK2, GALE, LALBA, PFKM
Endoplasmic Reticulum Stress Pathway	2.8E-01	1.11E-01	CASP3, TAOK3
Nucleotide Sugars Metabolism	2.58E-01	1.54E-02	GALE
Cyanoamino Acid Metabolism	2.34E-01	3.12E-02	SHMT2, GGT7
