# Supplementary material for: MicroRNA and messenger RNA profiling reveals new biomarkers and mechanisms for RDX induced neurotoxicity
Source: BMC Genomics. 2014 Dec 16;15(Suppl 11):S1. doi: 10.1186/1471-2164-15-S11-S1 (PMC4304176; doi:10.1186/1471-2164-15-S11-S1)
Supplement: Additional file 3 — Up-regulated genes by RDX. [file 1471-2164-15-S11-S1-S3.xls]

## Sheet: Sheet1
Unique ID	Name	Common Name	0	1.2	12	24	47	0 >1.2?	1.2>0?	0 >12?	12>0?	0 >24?	24>0?	0 >48?	48>0?
210	UI-R-DY1-cok-j-15-0-UI.s1 UI-R-DY1 Rattus norvegicus cDNA clone UI-R-DY1-cok-j-15-0-UI 3', mRNA sequence.	BQ211383	1	1.45017	1.6217	1.39726	1.74593	0	1	1	1	0	1	0	1
1031	Rattus norvegicus mRNA for heat shock transcription factor 1	X83094	1	1.28424	1.37943	1.3335	1.23603	0	1	1	1	0	1	0	1
1105	Rattus norvegicus mRNA for delta-catenin, partial cds	AB008752	1	1.25963	1.3566	1.32857	1.24425	0	1	1	1	0	1	0	1
2395	Rattus norvegicus Inhibitor of DNA binding 2, dominant negative helix-loop-helix protein (Id2), mRNA	NM_013060	1	1.35709	1.35363	1.31996	1.38362	0	1	1	1	0	1	0	1
5633	Rattus norvegicus fibroblast growth factor receptor 3 (Fgfr3) mRNA, complete cds	AF277717	1	1.27358	1.36042	1.29661	1.32267	0	1	1	1	0	1	0	1
7585	Rattus norvegicus phosphatidylethanolamine binding protein (Pbp), mRNA	NM_017236	1	1.1743	1.15672	1.13281	1.13671	0	1	1	1	0	1	0	1
633	Rattus norvegicus mRNA for Rod1, complete cds	AB023966	1	1.13337	1.36926	1.42768	1.45456	0	1	1	1	0	1	0	1
1564	Rattus norvegicus 3 (Hmgcr), mRNA	NM_013134	1	1.2009	1.30252	1.26401	1.34082	0	1	1	1	0	1	0	1
1702	Rattus norvegicus Cytochrome P450 IIA1 (hepatic steroid hydroxylase IIA1) gene (Cyp2a1), mRNA.	NM_012692	1	1.13384	1.43515	1.48731	1.45036	0	1	1	1	0	1	0	1
3134	Rattus norvegicus G alpha interacting protein (GAIP) mRNA, complete cds	AF068136	1	1.16161	1.16744	1.11464	1.17625	0	1	1	1	0	1	0	1
3169	Rattus norvegicus MARRLC2A mRNA, partial cds	AF010437	1	1.19406	1.23077	1.31034	1.22291	0	1	1	1	0	1	0	1
6547	3XSSC printing buffer only	N/A	1	2.19554	4.25206	6.8849	14.4493	0	1	1	1	0	1	0	1
605	Rattus norvegicus putative pheromone receptor VN2 mRNA, complete cds	U36899	1	1.28442	1.46095	1.56128	1.55732	0	1	1	1	0	1	0	1
2385	Rat rhoB gene mRNA, complete cds	M74295	1	1.10605	1.19127	1.09293	1.28076	0	1	1	1	0	1	0	1
6424	Rattus norvegicus Sialoprotein (osteopontin) (Spp1), mRNA	NM_012881	1.10194	1.41901	1.71632	1	1.67506	0	1	1	1	1	0	0	1
6546	3XSSC printing buffer only	N/A	1	1.78802	2.57027	3.6142	4.43824	0	1	1	1	0	1	0	1
556	Rattus norvegicus sodium-cotransporter rkST1 mRNA, partial cds	U47673	1	1.14604	1.21278	1.31769	1.44085	0	1	1	1	0	1	0	1
2657	R.norvegicus mRNA for dendrin	X96589	1	1.28489	1.25812	1.41896	1.34476	0	1	1	1	0	1	0	1
3533	Rattus norvegicus major heparan sulfate proteoglycan (glypican) mRNA, complete cds	L02896	1	1.10867	1.1687	1.16947	1.18145	0	1	1	1	0	1	0	1
3665	Rattus norvegicus prolactin-like protein M mRNA, complete cds	AF226608	1	1.19821	1.11376	1.32571	1.28441	0	1	1	1	0	1	0	1
4312	Rattus norvegicus gis5 mRNA for glucocorticoid-inducible protein, complete cds	AB050717	1	1.8837	2.71774	3.82923	6.15964	0	1	1	1	0	1	0	1
5412	Rattus norvegicus Plasma kallikrein (Klk3), mRNA	NM_012725	1	1.18734	1.38301	1.79787	1.5856	0	1	1	1	0	1	0	1
6129	Rattus norvegicus Tumor necrosis factor, alpha (cachetin) (Tnf), mRNA	NM_012675	1	1.05988	1.0811	1.33045	1.40585	0	1	1	1	0	1	0	1
6703	Rattus norvegicus mRNA for PMF31, complete cds	AB020504	1	1.12871	1.23332	1.32866	1.4762	0	1	1	1	0	1	0	1
65	Rattus norvegicus amino acid transporter system A (ATA2) mRNA, complete cds	AF249673	1	1.05187	1.10866	1.06674	1.21842	0	1	1	1	0	1	0	1
557	Rattus norvegicus Alpha-1 microglobulin/bikunin (Ambp), mRNA	NM_012901	1.01283	1	1.1498	1.08879	1.52324	1	0	1	1	0	1	0	1
613	Rattus norvegicus orphan G-protein coupled receptor (GPR41) mRNA, complete cds	U92802	1	1.11573	1.37676	1.2891	1.5183	0	1	1	1	0	1	0	1
625	Rat profilaggrin mRNA, 3' end	M21759	1	1.18186	1.1466	1.22298	1.48763	0	1	1	1	0	1	0	1
847	Rattus norvegicus mRNA for NB-2, complete cds	D87212	1	1.03011	1.00345	1.18582	2.13355	0	1	1	1	0	1	0	1
1139	Rattus norvegicus tissue inhibitor of metalloproteinases-2 mRNA (TIMP-2) mRNA, complete cds	U14526	1	1.19873	1.1177	1.19475	1.32677	0	1	1	1	0	1	0	1
1347	Rattus norvegicus Protein 9 Ka homologous to calcium-binding protein (P9ka), mRNA	NM_012618	1	1.11797	1.15973	1.11314	1.99172	0	1	1	1	0	1	0	1
1533	Rattus norvegicus Cys2/His2 zinc finger protein (rKr1) mRNA, complete cds	U41164	1.02468	1.03581	1	1.08154	1.22499	0	1	0	0	0	1	0	1
1591	Rattus norvegicus Fc gamma receptor RIIIH isoform mRNA, complete cds	L08446	1	1.06477	1.08643	1.20889	1.39894	0	1	1	1	0	1	0	1
1595	Rattus norvegicus Colony stimulating factor 3 (granulocyte) (Csf3), mRNA	NM_017104	1.79243	1	1.03142	1.39003	5.35732	1	0	0	0	1	0	0	1
2955	UI-R-E0-ci-g-04-0-UI.s1 UI-R-E0 Rattus norvegicus cDNA clone UI-R-E0-ci-g-04-0-UI 3' similar to gi|309503|gb|L10244|MUSSSAT Mouse spermidine/spermine N1-acetyltransferase (SSAT) mRNA, complete cds, mRNA sequence.	AA874953	1	1.07781	1.21054	1.24446	1.48332	0	1	1	1	0	1	0	1
3121	Rattus norvegicus complement component 1, q subcomponent, beta polypeptide (C1qb), mRNA	NM_019262	1	1.16495	1.00886	1.09029	1.64841	0	1	1	1	0	1	0	1
3199	Rattus norvegicus S100 calcium binding protein A3 (S100a3), mRNA.	NM_053681	1.05048	1.06242	1	1.12789	1.60076	0	1	0	0	0	1	0	1
3224	Rattus norvegicus ATP-binding cassette, sub-family A (ABC1), member 5 (Abca5), mRNA.	NM_173307	1	1.02643	1.1408	1.36054	1.84236	0	1	1	1	0	1	0	1
4103	rat metallothionein-i (mt-1) mrna	J00750	1.29868	1.29351	1.20176	1	2.18526	1	0	0	0	1	0	0	1
4251	UI-R-FF0-cox-g-08-0-UI.s1 UI-R-FF0 Rattus norvegicus cDNA clone UI-R-FF0-cox-g-08-0-UI 3', mRNA sequence.	BQ779868	1	1.1223	1.13508	1.13098	1.26593	0	1	1	1	0	1	0	1
4588	Narp=neuronal activity-regulated pentraxin [rats, hippocampus, mRNA, 2562 nt]	S82649	1.22467	1.10434	1	1.13687	1.85423	1	0	0	0	1	0	0	1
4595	Rat retinol-binding protein (RBP) mRNA, partial cds	M10934	1	1.03761	1.03788	1.14268	1.25228	0	1	1	1	0	1	0	1
4622	Rattus norvegicus Tclone15 mRNA	U31867	1	1.02326	1.13964	1.10749	1.97761	0	1	1	1	0	1	0	1
5191	Rattus norvegicus estrogen-responsive uterine mRNA, partial sequence	U53184	1.06878	1.13432	1.15835	1	1.36755	0	1	1	1	1	0	0	1
5578	Rat heat shock protein (Hsp27) mRNA, complete cds	M86389	1.13445	1	1.11787	1.03552	2.54375	1	0	0	0	1	0	0	1
5869	Rattus norvegicus Reversion induced LIM gene (Ril), mRNA	NM_017062	1	1.1233	1.03745	1.06042	1.50253	0	1	1	1	0	1	0	1
6191	Rattus norvegicus Neuropeptide Y (Npy), mRNA	NM_012614	1.033	1.18294	1	1.12311	1.85103	0	1	0	0	0	1	0	1
6375	Rattus norvegicus Glial fibrillary acidic protein (Gfap), mRNA	NM_017009	1	1.44974	1.59999	1.41384	2.49983	0	1	1	1	0	1	0	1
6406	Rattus norvegicus Tryrotropin releasing hormone (Trh), mRNA	NM_013046	1.0278	1.20734	1.26547	1	2.35675	0	1	1	1	1	0	0	1
6602	Rattus norvegicus bile salt export pump (spgp) mRNA, complete cds	U69487	1.15908	1	1.46193	2.02918	2.43511	1	0	1	1	0	1	0	1
6664	Rattus norvegicus 5-hydroxytryptamine receptor (5HT5b) mRNA, 5' end	L10073	1	1.15086	1.22194	1.43819	1.8053	0	1	1	1	0	1	0	1
6704	R.norvegicus mRNA for ribosomal protein L41	X82550	1	1.1188	1.09337	1.1847	1.31352	0	1	1	1	0	1	0	1
6765	UI-R-DN1-cmt-f-04-0-UI.s1 UI-R-DN1 Rattus norvegicus cDNA clone UI-R-DN1-cmt-f-04-0-UI 3', mRNA sequence.	BQ203238	1	1.07784	1.15533	1.04166	1.21257	0	1	1	1	0	1	0	1
7259	Rattus norvegicus Tap-binding protein (Tapasin), mRNA.	NM_033098	1.04052	1.15993	1	1.13624	1.43337	0	1	0	0	0	1	0	1
7295	EST447231 Rat Gene Index, normalized rat, Rattus norvegicus cDNA Rattus norvegicus cDNA clone RGIDR17 3' sequence, mRNA sequence.	BF282640	1.14538	1.01255	1	1.25933	1.50976	1	0	0	0	0	1	0	1
7461	3XSSC printing buffer only	N/A	1	1.05931	1.43525	2.56049	3.78617	0	1	1	1	0	1	0	1
7566	Rat nerve growth factor inducible protein (VGF) mRNA, complete cds	M60525	1	1.13005	1.04344	1.05916	1.36551	0	1	1	1	0	1	0	1
7595	Rattus norvegicus dnaj-like protein (LOC56764), mRNA	NM_020089	1.01307	1.0868	1.08788	1	1.19295	0	1	1	1	1	0	0	1
7692	Rattus norvegicus matrix metalloproteinase inhibitor (TIMP-1) mRNA, complete cds	L31883	1.06972	1.01733	1.03451	1	2.03059	1	0	0	0	1	0	0	1
7699	Rattus norvegicus Ceruloplasmin (ferroxidase) (Cp), mRNA	NM_012532	1	1.09153	1.16525	1.12909	1.4687	0	1	1	1	0	1	0	1
