# Supplementary material for: MicroRNA and messenger RNA profiling reveals new biomarkers and mechanisms for RDX induced neurotoxicity
Source: BMC Genomics. 2014 Dec 16;15(Suppl 11):S1. doi: 10.1186/1471-2164-15-S11-S1 (PMC4304176; doi:10.1186/1471-2164-15-S11-S1)
Supplement: Additional file 4 — Down-regulated genes by RDX. [file 1471-2164-15-S11-S1-S4.xls]

## Sheet: Sheet1
sig?	Unique ID	Name	Common Name	0	1.2	12	24	47	0 >1.2?	1.2>0?	0 >12?	12>0?	0 >24?	24>0?	0 >48?	48>0?	(-)97.5%[0]	(-)97.5%[1.2]	(-)97.5%[12]	(-)97.5%[24]	(-)97.5%[47]	(+)97.5%[0]	(+)97.5%[1.2]	(+)97.5%[12]	(+)97.5%[24]	(+)97.5%[47]	Coefficient of Variation[0]	Coefficient of Variation[1.2]	Coefficient of Variation[12]	Coefficient of Variation[47]	Coefficient of Variation[24]	Coefficient of Variation(-)97.5%[0]	Coefficient of Variation(-)97.5%[1.2]	Coefficient of Variation(-)97.5%[12]	Coefficient of Variation(-)97.5%[47]	Coefficient of Variation(-)97.5%[24]	Coefficient of Variation(+)97.5%[0]	Coefficient of Variation(+)97.5%[1.2]	Coefficient of Variation(+)97.5%[12]	Coefficient of Variation(+)97.5%[47]	Coefficient of Variation(+)97.5%[24]	P(0>1.2)	P(0>12)	P(0>47)	P(0>24)	P(1.2>0)	P(1.2>12)	P(1.2>47)	P(1.2>24)
3	551	Rat mRNA for tryptophan hydroxylase (EC 1.14.16.4)	X53501	3.23143	1.09245	1.12116	1.08767	1	1	0	0	0	1	0	1	0	0.91251	0.38284	0.35924	0.33515	0.32471	0.97482	0.46184	0.45825	0.44	0.44662	0.38188	0.38188	0.38188	0.38188	0.38188	0.09088	0.09088	0.09088	0.09088	0.09088	0.14787	0.14787	0.14787	0.14787	0.14787	0.9999	0.9997	0.9999	0.9998	0.0001	0.4456	0.6125	0.5001
3	865	Rattus norvegicus adipocyte lipid-binding protein (ALBP) mRNA, complete cds	AF144756	1.45611	1.08877	1.03946	1	1.12557	1	0	0	0	1	0	1	0	0.13381	0.10936	0.10612	0.10722	0.11114	0.14248	0.10891	0.11259	0.11042	0.1288	0.12549	0.12549	0.12549	0.12549	0.12549	0.03194	0.03194	0.03194	0.03194	0.03194	0.05095	0.05095	0.05095	0.05095	0.05095	0.9998	0.9994	0.9986	0.9998	0.0002	0.7409	0.3499	0.8337
3	930	DRABQA05 Rat DRG Library Rattus norvegicus cDNA clone DRABQA05 5', mRNA sequence.	BG666619	1.28378	1	1.04445	1.06869	1.05197	1	0	0	0	1	0	1	0	0.0956	0.0796	0.07621	0.07687	0.07748	0.09978	0.07821	0.0799	0.08061	0.08457	0.09312	0.09312	0.09312	0.09312	0.09312	0.02236	0.02236	0.02236	0.02236	0.02236	0.03761	0.03761	0.03761	0.03761	0.03761	0.9998	0.9982	0.9992	0.995	0.0002	0.2046	0.2248	0.1502
3	970	UI-R-FS1-cqj-e-24-0-UI.s1 UI-R-FS1 Rattus norvegicus cDNA clone UI-R-FS1-cqj-e-24-0-UI 3', mRNA sequence.	CA507095	1.39758	1.03441	1.06515	1	1.01775	1	0	0	0	1	0	1	0	0.17354	0.13216	0.13433	0.12627	0.13362	0.18353	0.14084	0.14639	0.13989	0.15956	0.16286	0.16286	0.16286	0.16286	0.16286	0.03924	0.03924	0.03924	0.03924	0.03924	0.06477	0.06477	0.06477	0.06477	0.06477	0.9987	0.9902	0.9971	0.9967	0.0013	0.372	0.5614	0.6211
3	1764	Rattus norvegicus strain Wistar Rap2a mRNA, 5' UTR.	AF442812	1.37447	1.08087	1.08241	1.02801	1	1	0	0	0	1	0	1	0	0.11969	0.09664	0.092	0.09907	0.09718	0.12353	0.09867	0.10494	0.09957	0.09726	0.11575	0.11575	0.11575	0.11575	0.11575	0.02789	0.02789	0.02789	0.02789	0.02789	0.04406	0.04406	0.04406	0.04406	0.04406	0.9996	0.9974	0.9997	0.9999	0.0004	0.4852	0.8347	0.7387
3	1952	UI-R-DN1-cmt-o-21-0-UI.s1 UI-R-DN1 Rattus norvegicus cDNA clone UI-R-DN1-cmt-o-21-0-UI 3', mRNA sequence.	BQ203039	1.3166	1.02865	1.01591	1.02409	1	1	0	0	0	1	0	1	0	0.11664	0.09443	0.09273	0.09647	0.09526	0.13012	0.09689	0.10319	0.10574	0.10784	0.11889	0.11889	0.11889	0.11889	0.11889	0.02854	0.02854	0.02854	0.02854	0.02854	0.04785	0.04785	0.04785	0.04785	0.04785	0.9995	0.9984	0.9997	0.9969	0.0005	0.5686	0.6326	0.5202
3	1958	UI-R-CW0-bwm-a-05-0-UI.s1 UI-R-CW0 Rattus norvegicus cDNA clone UI-R-CW0-bwm-a-05-0-UI 3', mRNA sequence.	BI275646	1.41621	1.06751	1	1.01297	1.06173	1	0	0	0	1	0	1	0	0.19048	0.14688	0.13875	0.13997	0.14583	0.20132	0.15643	0.14862	0.16079	0.15965	0.17037	0.17037	0.17037	0.17037	0.17037	0.04134	0.04134	0.04134	0.04134	0.04134	0.06766	0.06766	0.06766	0.06766	0.06766	0.9957	0.995	0.994	0.994	0.0043	0.7477	0.5214	0.6735
3	1968	UI-R-DY1-cns-b-05-0-UI.s1 UI-R-DY1 Rattus norvegicus cDNA clone UI-R-DY1-cns-b-05-0-UI 3', mRNA sequence.	BQ208918	1.27061	1.03166	1.0105	1.03225	1	1	0	0	0	1	0	1	0	0.12351	0.10289	0.09866	0.09733	0.09885	0.12972	0.10607	0.10304	0.10194	0.10049	0.12324	0.12324	0.12324	0.12324	0.12324	0.03056	0.03056	0.03056	0.03056	0.03056	0.04893	0.04893	0.04893	0.04893	0.04893	0.9964	0.9943	0.9978	0.9883	0.0036	0.6242	0.641	0.5013
3	1982	RNJ225635 Rat liver ESTs (E.Olivier) Rattus norvegicus cDNA clone IRL337, mRNA sequence.	AJ225635	1.31277	1.02243	1.02938	1.03294	1	1	0	0	0	1	0	1	0	0.15241	0.1209	0.10508	0.11034	0.1151	0.16813	0.13109	0.11884	0.11455	0.11911	0.13837	0.13837	0.13837	0.13837	0.13837	0.03427	0.03427	0.03427	0.03427	0.03427	0.0585	0.0585	0.0585	0.0585	0.0585	0.9961	0.9885	0.9988	0.9906	0.0039	0.4645	0.5819	0.4542
3	2597	Rattus norvegicus interferon-inducible protein 16 mRNA, complete cds	AF164040	1.38859	1.09879	1	1.10998	1.12699	1	0	0	0	1	0	1	0	0.13062	0.10735	0.09319	0.10017	0.10123	0.13264	0.10725	0.09967	0.10765	0.10565	0.11645	0.11645	0.11645	0.11645	0.11645	0.02846	0.02846	0.02846	0.02846	0.02846	0.04746	0.04746	0.04746	0.04746	0.04746	0.9992	0.9995	0.9967	0.994	0.0008	0.9189	0.3765	0.4565
3	3378	Rattus norvegicus serine/threonine kinase NKIATRE alpha mRNA, complete cds	AF112184	1.3076	1.04279	1	1.00402	1.0241	1	0	0	0	1	0	1	0	0.1062	0.08204	0.07626	0.07828	0.09037	0.11128	0.08896	0.08258	0.08075	0.08914	0.092	0.092	0.092	0.092	0.092	0.0232	0.0232	0.0232	0.0232	0.0232	0.04052	0.04052	0.04052	0.04052	0.04052	0.9996	0.9989	0.9992	0.9989	0.0004	0.7614	0.5935	0.7035
3	3911	Rattus norvegicus R.norvegicus CRYBB2 gene (crystallin, beta B2) (Crybb2), mRNA	NM_012937	1.40802	1.02815	1	1.08593	1.16298	1	0	0	0	1	0	1	0	0.12547	0.09627	0.09431	0.09769	0.10309	0.13087	0.10626	0.09852	0.10522	0.10745	0.11282	0.11282	0.11282	0.11282	0.11282	0.0269	0.0269	0.0269	0.0269	0.0269	0.04732	0.04732	0.04732	0.04732	0.04732	1	0.9997	0.9943	0.9981	0	0.6483	0.0726	0.2559
3	4004	EST220171 Normalized rat ovary, Bento Soares Rattus sp. cDNA clone ROVBU17 3' end, mRNA sequence.	AI176583	1.47263	1.15404	1.15284	1	1.04698	1	0	0	0	1	0	1	0	0.1643	0.1337	0.12971	0.11908	0.13035	0.16455	0.1427	0.15046	0.12247	0.12866	0.14415	0.14415	0.14415	0.14415	0.14415	0.03392	0.03392	0.03392	0.03392	0.03392	0.05794	0.05794	0.05794	0.05794	0.05794	0.9953	0.9867	0.9999	1	0.0047	0.5063	0.8242	0.92
3	6706	R.norvegicus hsp70.2 mRNA for heat shock protein 70	Z75029	1.68651	1	1.02175	1.01132	1.08436	1	0	0	0	1	0	1	0	0.24461	0.15377	0.16689	0.16183	0.17652	0.26584	0.17211	0.18726	0.18772	0.20321	0.19343	0.19343	0.19343	0.19343	0.19343	0.04697	0.04697	0.04697	0.04697	0.04697	0.08417	0.08417	0.08417	0.08417	0.08417	1	0.9999	0.9988	0.9998	0	0.4222	0.2894	0.4628
3	6720	Rattus norvegicus glucagon receptor (Gcgr), transcript variant 1, mRNA.	NM_172092	1.52602	1.15085	1.1236	1	1.05836	1	0	0	0	1	0	1	0	0.1887	0.13668	0.14615	0.14256	0.1599	0.20289	0.15716	0.15999	0.15502	0.17445	0.13155	0.13155	0.13155	0.13155	0.13155	0.04013	0.04013	0.04013	0.04013	0.04013	0.07707	0.07707	0.07707	0.07707	0.07707	0.999	0.993	0.9971	0.9988	0.001	0.6006	0.7553	0.881
2	62	Rattus norvegicus gamma-aminobutyric acid (GABA-A) receptor, subunit delta (Gabrd), mRNA	NM_017289	1.36604	1.29542	1.15356	1.09671	1	0	0	0	0	1	0	1	0	0.13147	0.12139	0.11179	0.11046	0.10836	0.1402	0.12839	0.12225	0.12489	0.11949	0.12939	0.12939	0.12939	0.12939	0.12939	0.03147	0.03147	0.03147	0.03147	0.03147	0.05117	0.05117	0.05117	0.05117	0.05117	0.77958	0.9678	0.9994	0.9906	0.22042	0.9369	0.9959	0.9669
2	843	Rattus norvegicus vitronectin (Vtn), mRNA	NM_019156	1.43397	1.23527	1.08553	1.10541	1	0	0	0	0	1	0	1	0	0.17649	0.14705	0.14716	0.1481	0.13405	0.19142	0.16792	0.15359	0.14875	0.14582	0.16234	0.16234	0.16234	0.16234	0.16234	0.03863	0.03863	0.03863	0.03863	0.03863	0.06185	0.06185	0.06185	0.06185	0.06185	0.9579	0.9917	0.9996	0.9881	0.0421	0.9078	0.9691	0.8467
2	966	DRACNC03 Rat DRG Library Rattus norvegicus cDNA clone DRACNC03 5', mRNA sequence.	BG666424	1.50532	1.25833	1.3535	1	1.00923	0	0	0	0	1	0	1	0	0.23503	0.19024	0.21091	0.17516	0.1809	0.25603	0.21571	0.23903	0.19833	0.20141	0.20887	0.20887	0.20887	0.20887	0.20887	0.05122	0.05122	0.05122	0.05122	0.05122	0.08172	0.08172	0.08172	0.08172	0.08172	0.9415	0.778	0.9974	0.9956	0.0585	0.2763	0.9353	0.9385
2	1486	UI-R-FS0-cqt-k-22-0-UI.s1 UI-R-FS0 Rattus norvegicus cDNA clone UI-R-FS0-cqt-k-22-0-UI 3', mRNA sequence.	CA510067	1.31568	1.1696	1.00102	1	1.01584	0	0	0	0	1	0	1	0	0.14036	0.12318	0.11143	0.11255	0.12001	0.15802	0.13198	0.11858	0.12184	0.13146	0.14247	0.14247	0.14247	0.14247	0.14247	0.03403	0.03403	0.03403	0.03403	0.03403	0.05487	0.05487	0.05487	0.05487	0.05487	0.9347	0.996	0.9973	0.9947	0.0653	0.9712	0.9175	0.9488
2	1994	UI-R-DR1-ckz-a-16-0-UI.s1 UI-R-DR1 Rattus norvegicus cDNA clone UI-R-DR1-ckz-a-16-0-UI 3', mRNA sequence.	BQ192483	1.34304	1.11044	1.02554	1	1.03075	0	0	0	0	1	0	1	0	0.15884	0.13043	0.12037	0.11341	0.11665	0.16768	0.13582	0.13087	0.12876	0.13467	0.14838	0.14838	0.14838	0.14838	0.14838	0.0362	0.0362	0.0362	0.0362	0.0362	0.05914	0.05914	0.05914	0.05914	0.05914	0.9837	0.992	0.9961	0.9943	0.0163	0.8221	0.7619	0.8482
2	2900	Rattus norvegicus Caldesmon 1 (Cald1), mRNA	NM_013146	1.28033	1	1.06991	1.03617	1.00049	1	0	0	0	0	0	1	0	0.14642	0.11331	0.11774	0.11301	0.11909	0.15121	0.11888	0.12991	0.1241	0.12435	0.14188	0.14188	0.14188	0.14188	0.14188	0.03404	0.03404	0.03404	0.03404	0.03404	0.05823	0.05823	0.05823	0.05823	0.05823	0.9985	0.9588	0.994	0.9756	0.0015	0.1922	0.4968	0.3496
2	3699	Rattus norvegicus UDP glycosyltransferase 2 family, polypeptide A1 (Ugt2a1), mRNA.	NM_022228	1.26196	1.05997	1.00014	1.03893	1	0	0	0	0	1	0	1	0	0.10719	0.08908	0.08764	0.0931	0.09031	0.11719	0.09565	0.09515	0.09404	0.09406	0.1123	0.1123	0.1123	0.1123	0.1123	0.02678	0.02678	0.02678	0.02678	0.02678	0.04422	0.04422	0.04422	0.04422	0.04422	0.9965	0.9967	0.9989	0.9931	0.0035	0.8128	0.7767	0.6098
2	3764	UI-R-Y0-vg-f-08-0-UI.s1 UI-R-Y0 Rattus norvegicus cDNA clone UI-R-Y0-vg-f-08-0-UI 3', mRNA sequence.	AI575458	1.44429	1.26026	1	1.02936	1.04488	0	0	0	0	1	0	1	0	0.14626	0.12719	0.1014	0.10312	0.11398	0.1505	0.13574	0.11713	0.11799	0.12108	0.13451	0.13451	0.13451	0.13451	0.13451	0.03142	0.03142	0.03142	0.03142	0.03142	0.05213	0.05213	0.05213	0.05213	0.05213	0.9601	0.9994	0.9998	0.9992	0.0399	0.9985	0.9744	0.983
2	3850	Rattus norvegicus Sec22 homolog (rsec22) mRNA, complete cds	U42209	1.40683	1.21332	1.09295	1	1.06418	0	0	0	0	1	0	1	0	0.15123	0.13363	0.12812	0.11755	0.11934	0.16012	0.13622	0.14051	0.12737	0.13537	0.13979	0.13979	0.13979	0.13979	0.13979	0.03454	0.03454	0.03454	0.03454	0.03454	0.05858	0.05858	0.05858	0.05858	0.05858	0.9715	0.9885	0.9982	0.9991	0.0285	0.8859	0.9019	0.9689
2	4003	Rattus norvegicus inhibin/activin betaB mRNA, partial cds.	AF478684	1.33044	1.06964	1.02054	1	1.00601	0	0	0	0	1	0	1	0	0.15975	0.13241	0.13208	0.13109	0.12687	0.17843	0.14831	0.14135	0.13803	0.1444	0.15901	0.15901	0.15901	0.15901	0.15901	0.0389	0.0389	0.0389	0.0389	0.0389	0.06233	0.06233	0.06233	0.06233	0.06233	0.99	0.9887	0.9966	0.9943	0.01	0.7061	0.7086	0.7271
2	4489	UI-R-FJ0-cpw-a-06-0-UI.s1 UI-R-FJ0 Rattus norvegicus cDNA clone UI-R-FJ0-cpw-a-06-0-UI 3', mRNA sequence.	CA504219	1.19537	1.08834	1.06299	1	1.00092	0	0	0	0	1	0	1	0	0.09661	0.08721	0.08594	0.08299	0.08329	0.10272	0.09424	0.09152	0.08596	0.08979	0.10563	0.10563	0.10563	0.10563	0.10563	0.02534	0.02534	0.02534	0.02534	0.02534	0.04182	0.04182	0.04182	0.04182	0.04182	0.949	0.9426	0.995	0.9907	0.051	0.6398	0.8725	0.8832
2	4856	Rattus norvegicus mRNA for eotaxin chemokine receptor ccr3	Y13400	1.50836	1.19196	1.38047	1.10861	1	0	0	0	0	1	0	1	0	0.18605	0.14251	0.17371	0.14283	0.13933	0.19632	0.15878	0.17648	0.1579	0.15066	0.16275	0.16275	0.16275	0.16275	0.16275	0.03841	0.03841	0.03841	0.03841	0.03841	0.06598	0.06598	0.06598	0.06598	0.06598	0.9923	0.7859	0.9996	0.9946	0.0077	0.0621	0.9352	0.7395
2	4891	Rattus sp. S100 alpha mRNA, partial cds	S68809	1.18259	1.02282	1.02931	1.02711	1	1	0	0	0	0	0	1	0	0.08433	0.07312	0.07273	0.07367	0.0763	0.08936	0.07416	0.07875	0.07588	0.07809	0.08996	0.08996	0.08996	0.08996	0.08996	0.02139	0.02139	0.02139	0.02139	0.02139	0.0363	0.0363	0.0363	0.0363	0.0363	0.9978	0.9808	0.9973	0.9843	0.0022	0.4502	0.6394	0.475
2	6368	Rat mRNA for dynein-like protein 12, partial cds	D26504	1.27892	1.11906	1.13329	1.02734	1	0	0	0	0	1	0	1	0	0.12198	0.10461	0.11057	0.10481	0.10185	0.12597	0.11652	0.11252	0.10132	0.10985	0.1266	0.1266	0.1266	0.1266	0.1266	0.03014	0.03014	0.03014	0.03014	0.03014	0.04923	0.04923	0.04923	0.04923	0.04923	0.975	0.9198	0.9985	0.9929	0.025	0.4408	0.8999	0.8468
2	7445	Rat alpha-2 type I collagen mRNA, segment 3	M12202	1.37394	1.0306	1.01563	1.15133	1	1	0	0	0	0	0	1	0	0.18632	0.14251	0.13984	0.14969	0.13725	0.1858	0.15178	0.15267	0.16874	0.15022	0.17351	0.17351	0.17351	0.17351	0.17351	0.04178	0.04178	0.04178	0.04178	0.04178	0.06986	0.06986	0.06986	0.06986	0.06986	0.9963	0.9907	0.9964	0.9221	0.0037	0.5627	0.5983	0.1758
2	7483	UI-R-EA0-ckx-k-19-0-UI.s1 UI-R-EA0 Rattus norvegicus cDNA clone UI-R-EA0-ckx-k-19-0-UI 3', mRNA sequence.	BQ196661	1.19736	1.12518	1.03808	1.01256	1	0	0	0	0	1	0	1	0	0.0942	0.08261	0.07496	0.07377	0.07699	0.09615	0.08224	0.08015	0.08384	0.083	0.09798	0.09798	0.09798	0.09798	0.09798	0.0237	0.0237	0.0237	0.0237	0.0237	0.0376	0.0376	0.0376	0.0376	0.0376	0.8814	0.9784	0.9973	0.9893	0.1186	0.9258	0.9549	0.9355
2	7511	Rattus norvegicus BCL2-like 10 (apoptosis facilitator) (Bcl2l10), mRNA.	NM_053733	1.53358	1.26401	1	1.11431	1.23935	0	0	0	0	1	0	1	0	0.15081	0.12786	0.10606	0.11823	0.12843	0.16398	0.13752	0.11651	0.12492	0.13897	0.13357	0.13357	0.13357	0.13357	0.13357	0.03166	0.03166	0.03166	0.03166	0.03166	0.0541	0.0541	0.0541	0.0541	0.0541	0.9965	1	0.9912	0.999	0.0035	0.9963	0.5799	0.9144
2	7530	UI-R-FS0-cqq-g-04-0-UI.s1 UI-R-FS0 Rattus norvegicus cDNA clone UI-R-FS0-cqq-g-04-0-UI 3', mRNA sequence.	CA509405	1.44581	1.18783	1	1.07271	1.13708	0	0	0	0	1	0	1	0	0.16194	0.1396	0.11881	0.12305	0.13252	0.17222	0.14429	0.13362	0.13556	0.13801	0.14769	0.14769	0.14769	0.14769	0.14769	0.03464	0.03464	0.03464	0.03464	0.03464	0.05825	0.05825	0.05825	0.05825	0.05825	0.9899	0.9991	0.9942	0.9956	0.0101	0.9662	0.6681	0.8329
1	92	Rattus norvegicus Fibroblast growth factor 10 (Fgf10), mRNA	NM_012951	1.3868	1.46742	1.31171	1.04981	1	0	0	0	0	0	0	1	0	0.1942	0.20017	0.19263	0.16238	0.15804	0.21165	0.22093	0.217	0.17166	0.17504	0.15884	0.15884	0.15884	0.15884	0.15884	0.04383	0.04383	0.04383	0.04383	0.04383	0.0831	0.0831	0.0831	0.0831	0.0831	0.2815	0.6675	0.9931	0.9802	0.7185	0.8288	0.9961	0.992
1	216	EST214747 Normalized rat kidney, Bento Soares Rattus sp. cDNA clone RKIBK67 3' end, mRNA sequence.	AI105458	1.22795	1.12593	1.15455	1.08996	1	0	0	0	0	0	0	1	0	0.1228	0.11176	0.11254	0.09942	0.09306	0.12338	0.12206	0.12501	0.10801	0.10175	0.11366	0.11366	0.11366	0.11366	0.11366	0.02919	0.02919	0.02919	0.02919	0.02919	0.05002	0.05002	0.05002	0.05002	0.05002	0.8908	0.7649	0.9939	0.9132	0.1092	0.3779	0.9176	0.651
1	697	Rattus norvegicus FXYD domain-containing ion transport regulator 7 (Fxyd7), mRNA.	NM_022008	1.29018	1.22299	1.26646	1.30836	1	0	0	0	0	0	0	1	0	0.14713	0.13617	0.13402	0.13928	0.11925	0.16462	0.14215	0.14382	0.15172	0.13125	0.14188	0.14188	0.14188	0.14188	0.14188	0.03421	0.03421	0.03421	0.03421	0.03421	0.05345	0.05345	0.05345	0.05345	0.05345	0.7589	0.5723	0.9963	0.4403	0.2411	0.3256	0.9714	0.2426
1	854	Rattus norvegicus APP-binding protein 1 mRNA, complete cds	U90829	1.35729	1.34506	1.11514	1.02439	1	0	0	0	0	0	0	1	0	0.1765	0.17772	0.15586	0.15164	0.15078	0.1909	0.17881	0.16991	0.16408	0.16185	0.17294	0.17294	0.17294	0.17294	0.17294	0.04133	0.04133	0.04133	0.04133	0.04133	0.07071	0.07071	0.07071	0.07071	0.07071	0.549	0.9421	0.9967	0.9847	0.451	0.9539	0.9873	0.9828
1	1255	Rattus norvegicus centrosome-associated protein 350 mRNA, partial cds.	AF287357	1.25095	1.02232	1.01238	1.02522	1	0	0	0	0	0	0	1	0	0.1299	0.10645	0.10717	0.11141	0.11451	0.14021	0.11934	0.11481	0.11997	0.11734	0.13693	0.13693	0.13693	0.13693	0.13693	0.0331	0.0331	0.0331	0.0331	0.0331	0.05454	0.05454	0.05454	0.05454	0.05454	0.9937	0.9837	0.9938	0.9758	0.0063	0.5597	0.5849	0.4943
1	1748	UI-R-FS0-cqs-n-17-0-UI.s1 UI-R-FS0 Rattus norvegicus cDNA clone UI-R-FS0-cqs-n-17-0-UI 3', mRNA sequence.	CA509838	1.26239	1.19518	1.14273	1.04391	1	0	0	0	0	0	0	1	0	0.13819	0.12641	0.11583	0.11163	0.11071	0.14629	0.13306	0.12375	0.12034	0.12403	0.14059	0.14059	0.14059	0.14059	0.14059	0.03343	0.03343	0.03343	0.03343	0.03343	0.05377	0.05377	0.05377	0.05377	0.05377	0.7557	0.8477	0.9937	0.9695	0.2443	0.7185	0.9615	0.9205
1	1950	UI-R-DZ1-cnh-p-06-0-UI.s1 UI-R-DZ1 Rattus norvegicus cDNA clone UI-R-DZ1-cnh-p-06-0-UI 3', mRNA sequence.	BQ205269	1.30085	1.12559	1.05976	1.06609	1	0	0	0	0	0	0	1	0	0.15544	0.13656	0.12575	0.1298	0.12491	0.16449	0.14446	0.14162	0.13753	0.14201	0.15603	0.15603	0.15603	0.15603	0.15603	0.03706	0.03706	0.03706	0.03706	0.03706	0.06018	0.06018	0.06018	0.06018	0.06018	0.9469	0.9666	0.9947	0.9629	0.0531	0.7494	0.8548	0.6977
1	1981	Rattus norvegicus spermatogenic specific-gene1 (spergen-1), mRNA.	NM_134384	1.32924	1.10807	1.02829	1.05256	1	0	0	0	0	0	0	1	0	0.16717	0.14558	0.13904	0.13832	0.13711	0.20486	0.16815	0.15182	0.14881	0.14703	0.17315	0.17315	0.17315	0.17315	0.17315	0.0418	0.0418	0.0418	0.0418	0.0418	0.06746	0.06746	0.06746	0.06746	0.06746	0.9603	0.9827	0.995	0.9768	0.0397	0.7745	0.8028	0.6718
1	2157	Rattus norvegicus mRNA for cGMP-binding cGMP-specific phosphodiesterase, complete cds	D89093	1.36711	1.25425	1.2548	1.17249	1	0	0	0	0	0	0	1	0	0.17224	0.14956	0.14602	0.14728	0.13797	0.18241	0.16562	0.1707	0.16454	0.15751	0.16095	0.16095	0.16095	0.16095	0.16095	0.03872	0.03872	0.03872	0.03872	0.03872	0.06329	0.06329	0.06329	0.06329	0.06329	0.8395	0.7764	0.9973	0.9045	0.1605	0.4891	0.9704	0.7203
1	2372	Rat inositol 1,4,5-triphosphate 3-kinase (lp3k) mRNA, complete cds	M29787	1.2458	1.1893	1.03369	1.10298	1	0	0	0	0	0	0	1	0	0.12034	0.11541	0.10672	0.10474	0.10229	0.12622	0.12142	0.10788	0.11337	0.11505	0.12457	0.12457	0.12457	0.12457	0.12457	0.02994	0.02994	0.02994	0.02994	0.02994	0.04859	0.04859	0.04859	0.04859	0.04859	0.7697	0.9811	0.9948	0.9204	0.2303	0.9687	0.9694	0.8147
1	2553	Rattus norvegicus RhoA - binding serine/threosine kinase alpha (ROK - alpha) (Rock2), mRNA	NM_013022	1.15801	1.08244	1.05745	1.07404	1	0	0	0	0	0	0	1	0	0.07459	0.07158	0.06554	0.06684	0.06361	0.0757	0.0702	0.0668	0.07141	0.07248	0.08074	0.08074	0.08074	0.08074	0.08074	0.01935	0.01935	0.01935	0.01935	0.01935	0.03299	0.03299	0.03299	0.03299	0.03299	0.9395	0.9503	0.9939	0.9063	0.0605	0.6948	0.9089	0.5581
1	2702	Rattus norvegicus putative N-acetyltransferase CML5 (Cml5) mRNA, partial cds.	AF187100	1.34324	1.17947	1.12587	1.15889	1	0	0	0	0	0	0	1	0	0.1627	0.13492	0.1318	0.13535	0.1255	0.18165	0.14713	0.14449	0.14762	0.13636	0.15412	0.15412	0.15412	0.15412	0.15412	0.03531	0.03531	0.03531	0.03531	0.03531	0.0595	0.0595	0.0595	0.0595	0.0595	0.9357	0.9466	0.997	0.917	0.0643	0.7083	0.9353	0.5667
1	2739	Rattus norvegicus clone 125.17 immunoglobulin kappa light chain variable region mRNA, partial cds.	AF217592	1.50866	1.20567	1.2493	1.16196	1	0	0	0	0	0	0	1	0	0.25263	0.20986	0.21123	0.19571	0.16764	0.27431	0.22967	0.22848	0.22233	0.18537	0.1528	0.1528	0.1528	0.1528	0.1528	0.04848	0.04848	0.04848	0.04848	0.04848	0.10145	0.10145	0.10145	0.10145	0.10145	0.9438	0.8935	0.9972	0.9579	0.0562	0.3685	0.8902	0.5996
1	3165	Rattus norvegicus Annexin V (Anx5), mRNA	NM_013132	1.3282	1.22227	1.21006	1.06627	1	0	0	0	0	0	0	1	0	0.14787	0.12335	0.12654	0.11612	0.11643	0.16058	0.13522	0.12893	0.12036	0.13075	0.13646	0.13646	0.13646	0.13646	0.13646	0.03327	0.03327	0.03327	0.03327	0.03327	0.05308	0.05308	0.05308	0.05308	0.05308	0.8667	0.8397	0.9977	0.9838	0.1333	0.5438	0.976	0.9283
1	3387	Rattus norvegicus regulator of G-protein signaling 7 (Rgs7), mRNA	NM_019343	1.21343	1.12757	1.11424	1.04595	1	0	0	0	0	0	0	1	0	0.09567	0.08916	0.08235	0.07871	0.07963	0.10139	0.09271	0.09093	0.08583	0.08241	0.09961	0.09961	0.09961	0.09961	0.09961	0.02404	0.02404	0.02404	0.02404	0.02404	0.03713	0.03713	0.03713	0.03713	0.03713	0.9089	0.8905	0.9987	0.9826	0.0911	0.5803	0.954	0.8641
1	3447	Rat natural killer (NK) cell protease 1 (RNKP-1) mRNA, complete cds.	M34097	1.29459	1.11835	1	1.07879	1.01014	0	0	0	0	0	0	1	0	0.15711	0.1323	0.11526	0.12889	0.1192	0.16395	0.13973	0.13241	0.1387	0.12686	0.14876	0.14876	0.14876	0.14876	0.14876	0.03642	0.03642	0.03642	0.03642	0.03642	0.06041	0.06041	0.06041	0.06041	0.06041	0.9505	0.9883	0.9931	0.9526	0.0495	0.8985	0.8279	0.6335
1	3450	Rattus norvegicus matrix metalloproteinase 24 (membrane-inserted) (Mmp24), mRNA.	NM_031757	1.39163	1.15442	1.09622	1.06892	1	0	0	0	0	0	0	1	0	0.18802	0.15094	0.13951	0.1374	0.14314	0.20226	0.16502	0.14761	0.15238	0.16111	0.16779	0.16779	0.16779	0.16779	0.16779	0.04001	0.04001	0.04001	0.04001	0.04001	0.06506	0.06506	0.06506	0.06506	0.06506	0.9676	0.9772	0.9977	0.9803	0.0324	0.7104	0.8755	0.7467
1	3704	Rattus norvegicus sulfatase FP (LOC171396), mRNA.	NM_134378	1.31543	1.0345	1.00307	1.07436	1	0	0	0	0	0	0	1	0	0.1598	0.13447	0.12526	0.14107	0.13131	0.18017	0.15235	0.14593	0.146	0.14396	0.16465	0.16465	0.16465	0.16465	0.16465	0.0388	0.0388	0.0388	0.0388	0.0388	0.06479	0.06479	0.06479	0.06479	0.06479	0.9923	0.9883	0.9953	0.9594	0.0077	0.6347	0.609	0.3697
1	3762	UI-R-FF0-cpi-n-18-0-UI.s1 UI-R-FF0 Rattus norvegicus cDNA clone UI-R-FF0-cpi-n-18-0-UI 3', mRNA sequence.	BQ783195	1.28959	1.1975	1.15081	1.15446	1	0	0	0	0	0	0	1	0	0.1479	0.12914	0.12651	0.12637	0.11964	0.15846	0.14752	0.13909	0.1302	0.1241	0.14591	0.14591	0.14591	0.14591	0.14591	0.03442	0.03442	0.03442	0.03442	0.03442	0.05622	0.05622	0.05622	0.05622	0.05622	0.8108	0.8697	0.9972	0.8608	0.1892	0.6951	0.9629	0.6472
1	4012	Rattus norvegicus SH3-domain binding protein 5 (BTK-associated) (Sh3bp5), mRNA.	NM_054011	1.28576	1.08964	1.11677	1.11467	1	0	0	0	0	0	0	1	0	0.13768	0.11771	0.12181	0.12052	0.11938	0.15025	0.13055	0.13152	0.13505	0.13042	0.14359	0.14359	0.14359	0.14359	0.14359	0.03369	0.03369	0.03369	0.03369	0.03369	0.05493	0.05493	0.05493	0.05493	0.05493	0.9775	0.9188	0.9961	0.9212	0.0225	0.3812	0.8028	0.4152
1	4013	UI-R-DY1-com-g-11-0-UI.s1 UI-R-DY1 Rattus norvegicus cDNA clone UI-R-DY1-com-g-11-0-UI 3', mRNA sequence.	BQ210660	1.23019	1.05945	1.08492	1.10043	1	0	0	0	0	0	0	1	0	0.10647	0.08968	0.08937	0.09237	0.0821	0.11396	0.09381	0.09015	0.09366	0.09097	0.10469	0.10469	0.10469	0.10469	0.10469	0.02567	0.02567	0.02567	0.02567	0.02567	0.03988	0.03988	0.03988	0.03988	0.03988	0.9888	0.9551	0.9984	0.9325	0.0112	0.3396	0.7819	0.3
1	4352	Rattus norvegicus Spermine binding protein (Sbp), mRNA	NM_013024	1.36027	1.07617	1.22589	1.07784	1	0	0	0	0	0	0	1	0	0.16868	0.13175	0.13912	0.12451	0.12367	0.17548	0.13529	0.14951	0.13899	0.13213	0.15186	0.15186	0.15186	0.15186	0.15186	0.03561	0.03561	0.03561	0.03561	0.03561	0.05891	0.05891	0.05891	0.05891	0.05891	0.9952	0.8308	0.997	0.9792	0.0048	0.0737	0.7546	0.4938
1	4440	Rattus norvegicus neuronal pentraxin 1 (Nptx1), mRNA.	NM_153735	1.1253	1.06024	1.0152	1.01838	1	0	0	0	0	0	0	1	0	0.06252	0.05812	0.05423	0.05465	0.05803	0.06449	0.05836	0.05804	0.05873	0.05886	0.07089	0.07089	0.07089	0.07089	0.07089	0.01688	0.01688	0.01688	0.01688	0.01688	0.02833	0.02833	0.02833	0.02833	0.02833	0.9456	0.9812	0.9939	0.9736	0.0544	0.8577	0.8867	0.7948
1	4728	Rattus norvegicus nucleic acid binding factor pRM10 (pRM10) mRNA, complete cds.	AF108653	2.2541	1.48552	1.34448	1.16724	1	0	0	0	0	0	0	1	0	0.74901	0.40933	0.35242	0.33631	0.32805	0.76248	0.39661	0.42513	0.41109	0.45167	0.14984	0.14984	0.14984	0.14984	0.14984	0.0603	0.0603	0.0603	0.0603	0.0603	0.17462	0.17462	0.17462	0.17462	0.17462	0.984	0.9561	0.9811	0.9737	0.016	0.6909	0.9139	0.8341
1	4824	Rattus norvegicus putative phosphate/phosphoenolpyruvate translocator mRNA, complete cds	AF182714	1.19783	1.14513	1.06003	1.06895	1	0	0	0	0	0	0	1	0	0.099	0.09122	0.09358	0.09119	0.09066	0.10796	0.0974	0.09711	0.09855	0.09147	0.10833	0.10833	0.10833	0.10833	0.10833	0.02523	0.02523	0.02523	0.02523	0.02523	0.04296	0.04296	0.04296	0.04296	0.04296	0.7876	0.9497	0.9952	0.9315	0.2124	0.8939	0.9642	0.8198
1	5252	UI-R-FJ0-cpu-e-04-0-UI.s1 UI-R-FJ0 Rattus norvegicus cDNA clone UI-R-FJ0-cpu-e-04-0-UI 3', mRNA sequence.	CA503520	1.20557	1.09316	1.05701	1.0212	1	0	0	0	0	0	0	1	0	0.10334	0.09905	0.09584	0.09045	0.09793	0.11685	0.10346	0.10149	0.09437	0.09869	0.11433	0.11433	0.11433	0.11433	0.11433	0.02704	0.02704	0.02704	0.02704	0.02704	0.04502	0.04502	0.04502	0.04502	0.04502	0.9439	0.9524	0.9948	0.9789	0.0561	0.6855	0.8565	0.803
1	5845	Rattus norvegicus 5HT3 receptor mRNA, complete cds	U59672	1.41861	1.5019	1.46579	1.17521	1	0	0	0	0	0	0	1	0	0.18813	0.19044	0.18477	0.16807	0.15371	0.21145	0.20452	0.18828	0.17666	0.16232	0.1735	0.1735	0.1735	0.1735	0.1735	0.04109	0.04109	0.04109	0.04109	0.04109	0.06552	0.06552	0.06552	0.06552	0.06552	0.2625	0.3899	0.9985	0.9356	0.7375	0.6061	0.9984	0.9769
1	5847	Rat hemoglobin beta-chain mRNA, 3' end	M32509	1.47524	1.6159	1.5437	1.3476	1	0	0	0	0	0	0	1	0	0.23072	0.21969	0.21126	0.19999	0.16367	0.24037	0.23397	0.22642	0.21969	0.19347	0.18826	0.18826	0.18826	0.18826	0.18826	0.04406	0.04406	0.04406	0.04406	0.04406	0.07315	0.07315	0.07315	0.07315	0.07315	0.179	0.3638	0.9966	0.7339	0.821	0.669	0.9995	0.9147
1	7852	Rattus norvegicus RoBo-1 mRNA, complete cds	AF041083	4.71141	3.01112	2.92343	1.85506	1	0	0	0	0	0	0	1	0	1.79846	0.92022	0.93877	0.74166	0.4899	1.7498	0.9506	1.13874	1.23596	1.0933	0.24339	0.24339	0.24339	0.24339	0.24339	0.10452	0.10452	0.10452	0.10452	0.10452	0.26931	0.26931	0.26931	0.26931	0.26931	0.9648	0.9145	0.9955	0.9775	0.0352	0.5545	0.9845	0.9061
1	7913	Rattus norvegicus KPL1 (Kpl1) mRNA, complete cds	AF081582	1.36016	1.35159	1.42862	1.16196	1	0	0	0	0	0	0	1	0	0.18175	0.16748	0.17944	0.15712	0.14518	0.19708	0.18011	0.18879	0.17885	0.15658	0.16806	0.16806	0.16806	0.16806	0.16806	0.03958	0.03958	0.03958	0.03958	0.03958	0.06681	0.06681	0.06681	0.06681	0.06681	0.5184	0.326	0.9959	0.9027	0.4816	0.2775	0.991	0.8991
[truncated: 16 more columns]
